# Supplementary material for: Exploring the pharmacological mechanism of Tripterygium wilfordii hook for treatment of Behcet’s disease using network pharmacology and molecular docking
Source: Medicine (Baltimore). 2023 Oct 20;102(42):e34512. doi: 10.1097/MD.0000000000034512 (PMC10589559; doi:10.1097/MD.0000000000034512)
Supplement: Supplementary file 1 [file medi-102-e34512-s001.xlsx]

## Sheet: Sheet1
TWH target genes	BD related genes obtained from DisGnet	BD related genes obtained from GeneCards	BD related genes (remove duplicate genes of GeneCards and DisGeNet databases)	Intersection of TWH target genes and BD related genes
ACHE	ABCB1	ABCB1	ABCB1	AHR
ADRA1A	ACE	ABCB5	ABCB5	BCL2
ADRA1B	ACLY	ACE	ACE	C3
ADRA1D	ACTB	ACKR1	ACKR1	CD80
ADRA2A	ADA	ACLY	ACLY	CD86
ADRB1	ADA2	ACP1	ACP1	ESR1
ADRB2	ADARB1	ACSBG1	ACSBG1	F10
AHR	ADIPOQ	ADA	ACTB	F2
AKR1B1	ADO	ADA2	ADA	GRIA2
AKR1C3	AHR	ADAMTS9	ADA2	GSTM1
ALOX5	AICDA	ADARB1	ADAMTS9	HSP90AA1
AR	AIF1	ADIPOQ	ADARB1	IFNG
BCL2	AIM2	ADM	ADIPOQ	IL2
C3	AKT1	ADO	ADM	MMP1
CA2	ALB	AHR	ADO	NOS2
CALM1	AMH	AIF1	AHR	NOS3
camC	ANP32B	ALB	AICDA	PON1
CCNA2	ANXA1	ALDH7A1P4	AIF1	PTGS1
CD1A	ANXA2	ANGPT1	AIM2	PTGS2
CD80	ANXA5	ANKRD20A1	AKT1	SELE
CD86	APOA1	ANXA1	ALB	SLC6A4
CDK1	APOB	ANXA2	ALDH7A1P4	TNF
CDK2	APOE	APOA1	AMH	TP53
CHEK1	APOH	APOB	ANGPT1	VCAM1
CHRM1	AREG	APOE	ANKRD20A1	XDH
CHRM2	ARHGEF2	APOH	ANP32B
CHRM3	ARHGEF5	AREG	ANXA1
CHRM4	ARMC9	ARMC9	ANXA2
CHRM5	ARMH1	ARR3	ANXA5
CHRNA2	ARSA	ARRB2	APOA1
CHRNA7	ASXL1	ASB1	APOB
cobT	ATF3	ASCC2	APOE
CTRB1	ATG10	ATG5	APOH
CXCR4	ATG5	ATP6V1G2	AREG
CYP3A4	ATP12A	ATRIP	ARHGEF2
DPP4	ATP4A	ATRIP-TREX1	ARHGEF5
DRD1	AVP	AXL	ARMC9
E	BACH2	B3GNT2	ARMH1
ESR1	BCL2	BACH2	ARR3
ESR2	BLK	BAX	ARRB2
F10	BTK	BCL2	ARSA
F2	C3AR1	BCL2L1	ASB1
F7	C4A	BRD7P2	ASCC2
GABRA1	C4BPA	BTLA	ASXL1
GABRA2	C4BPB	C1GALT1	ATF3
GABRA3	CA4	C1orf141	ATG10
GABRA5	CALR	C3	ATG5
GABRA6	CAMP	C3AR1	ATP12A
GRIA2	CAPS	C4A	ATP4A
GSK3B	CASP1	C4B	ATP6V1G2
GSTM1	CASP14	C4BPB	ATRIP
GSTM2	CASP3	C5	ATRIP-TREX1
HSP90AA1	CASP8	C5AR1	AVP
HTR2A	CASP9	C6orf15	AXL
IFNG	CASZ1	CACTIN	B3GNT2
IGHG1	CAT	CALCA	BACH2
IL2	CCDC180	CALM2P1	BAX
INSR	CCHCR1	CASP1	BCL2
JUN	CCL11	CASP3	BCL2L1
KCNH2	CCL13	CASP8	BLK
KCNMA1	CCL2	CAST	BRD7P2
KDR	CCL20	CAT	BTK
LTA4H	CCL3	CCDC157	BTLA
MAOA	CCL4	CCDC180	C1GALT1
MAOB	CCL4L1	CCDC42	C1orf141
MAP2	CCL4L2	CCDC71	C3
MAPK14	CCL5	CCHCR1	C3AR1
MAPK8	CCN2	CCL18	C4A
MMP1	CCR1	CCL2	C4B
NCOA1	CCR3	CCL20	C4BPA
NCOA2	CCR4	CCL21	C4BPB
NOS2	CCR5	CCL3	C5
NOS3	CCR6	CCL4	C5AR1
NR3C1	CCR7	CCL5	C6orf15
NR3C2	CD14	CCN2	CA4
OPRD1	CD209	CCR1	CACTIN
OPRM1	CD274	CCR12P	CALCA
pbsA1	CD28	CCR3	CALM2P1
PDE3A	CD40	CCR4	CALR
PGR	CD40LG	CCR5	CAMP
PIK3CG	CD69	CCR6	CAPS
PIM1	CD83	CCR8	CASP1
PLA2G4A	CDCA5	CCRL2	CASP14
PLAU	CDK5R1	CD163	CASP3
PON1	CDKN2A	CD28	CASP8
PPARD	CDKN2D	CD4	CASP9
PPARG	CDSN	CD40	CAST
PPP3CA	CEBPB	CD40LG	CASZ1
PRKACA	CEBPD	CD44	CAT
PRSS1	CIITA	CD46	CCDC157
PTGS1	CISH	CD55	CCDC180
PTGS2	CLEC16A	CD58	CCDC42
PTPN1	CLEC7A	CD59	CCDC71
PYGM	CNTN5	CD6	CCHCR1
RXRA	CORT	CD69	CCL11
SCN5A	CPB2	CD79A	CCL13
SELE	CPLX1	CD80	CCL18
SLC6A2	CPQ	CD86	CCL2
SLC6A3	CPVL	CD8A	CCL20
SLC6A4	CR2	CDH5	CCL21
TNF	CRP	CDHR3	CCL3
TOP2A	CSF1	CDK20	CCL4
TP53	CSF2	CDSN	CCL4L1
VCAM1	CSF3	CEBPB	CCL4L2
XDH	CST12P	CFB	CCL5
	CTDP1	CFLAR	CCN2
	CTLA4	CKB	CCR1
	CTSG	CLASP2	CCR12P
	CX3CL1	CLEC12A	CCR3
	CX3CR1	CLEC16A	CCR4
	CXCL1	CLEC4D	CCR5
	CXCL10	CNTN5	CCR6
	CXCL13	COX7BP1	CCR7
	CXCL5	CP	CCR8
	CXCL6	CPB2	CCRL2
	CXCL8	CPLX1	CD14
	CXCR1	CPVL	CD163
	CXCR2	CR1	CD209
	CXCR3	CRP	CD274
	CYCS	CRYAB	CD28
	CYP1A1	CSF2	CD4
	CYP24A1	CSF3	CD40
	CYP27B1	CSMD1	CD40LG
	CYP2B6	CSN2	CD44
	CYP2C19	CTDP1	CD46
	CYP2C9	CTLA4	CD55
	DAOA	CX3CL1	CD58
	DEFA1	CXCL1	CD59
	DEFA1A3	CXCL10	CD6
	DEFB1	CXCL11	CD69
	DEFB104A	CXCL12	CD79A
	DEFB104B	CXCL13	CD80
	DEFB4A	CXCL16	CD83
	DEFB4B	CXCL8	CD86
	DHCR7	CXCL9	CD8A
	DICER1	CXCR1	CDCA5
	DISC1	CXCR2	CDH5
	EBNA1BP2	CXCR3	CDHR3
	EGF	CYBA	CDK20
	EIF2AK2	CYBB	CDK5R1
	ELANE	CYP1A1	CDKN2A
	ENHO	CYP2C19	CDKN2D
	ENO1	CYP2C9	CDSN
	ERAP1	DDR1	CEBPB
	ERAP2	DEFA1	CEBPD
	EREG	DEFA1B	CFB
	ESR1	DEFA3	CFLAR
	ETFB	DEFB1	CIITA
	ETS1	DEFB104A	CISH
	F10	DEFB104B	CKB
	F2	DEFB4A	CLASP2
	F5	DELEC1	CLEC12A
	F9	DHCR7	CLEC16A
	FAS	DHFRP2	CLEC4D
	FASLG	DKK1	CLEC7A
	FCGR2A	DUSP18	CNTN5
	FCGR3A	DUSP2	CORT
	FCGR3B	DYNLT1	COX7BP1
	FCN2	EDN1	CP
	FCRL3	EGF	CPB2
	FLNA	ELANE	CPLX1
	FLNB	ENG	CPQ
	FOXO1	ENHO	CPVL
	FOXP3	ENO1	CR1
	FSHMD1A	ENSG00000228541	CR2
	FUT2	ENSG00000243116	CRP
	GADL1	ENSG00000248734	CRYAB
	GAL3ST1	ENSG00000269667	CSF1
	GAS6	ENSG00000285040	CSF2
	GATA3	ENSG00000285163	CSF3
	GATM	ERAP1	CSMD1
	GCHFR	ERAP2	CSN2
	GEM	EREG	CST12P
	GEMIN2	ERRFI1	CTDP1
	GLB1	ESD	CTLA4
	GLI3	ETFB	CTSG
	GP2	ETS1	CX3CL1
	GRIA2	F2	CX3CR1
	GSTM1	F5	CXCL1
	GSTT1	F8	CXCL10
	GZMB	F9	CXCL11
	H2AX	FAS	CXCL12
	H3P13	FASLG	CXCL13
	H3P28	FBXL2	CXCL16
	HAVCR1	FCAR	CXCL5
	HAVCR2	FCGR1A	CXCL6
	HBB	FCGR2A	CXCL8
	HFE	FCGR3A	CXCL9
	HLA-A	FCGR3B	CXCR1
	HLA-B	FCN2	CXCR2
	HLA-C	FCRL3	CXCR3
	HLA-DPB1	FGA	CYBA
	HLA-DQA1	FGF2	CYBB
	HLA-DQB1	FGFR3P1	CYCS
	HLA-DRB1	FLNB	CYP1A1
	HLA-DRB9	FLT1	CYP24A1
	HLA-E	FNDC5	CYP27B1
	HLA-F	FOXF1	CYP2B6
	HLA-G	FOXP1	CYP2C19
	HMGB1	FOXP3	CYP2C9
	HMOX1	FUT2	DAOA
	HNRNPA1	FXYD5	DDR1
	HNRNPA1P10	FYCO1	DEFA1
	HNRNPA2B1	G3BP1	DEFA1A3
	HSP90B2P	GAK	DEFA1B
	HSPA14	GAS6	DEFA3
	HSPA4	GATA3	DEFB1
	HSPA6	GHRL	DEFB104A
	HSPD1	GIMAP2	DEFB104B
	HT	GIMAP4	DEFB4A
	HTR2C	GLA	DEFB4B
	ICAM1	GLI2	DELEC1
	IFI16	GPI	DHCR7
	IFNA1	GPM6A	DHFRP2
	IFNA13	GPR18	DICER1
	IFNA2	GPR183	DISC1
	IFNG	GSTM1	DKK1
	IFNL2	GSTP1	DUSP18
	IKBKG	GSTT1	DUSP2
	IL10	GUSBP1	DYNLT1
	IL11	GZMB	EBNA1BP2
	IL12A	H2AX	EDN1
	IL12A-AS1	HAMP	EGF
	IL12B	HAND1	EIF2AK2
	IL12RB1	HAVCR2	ELANE
	IL12RB2	HCG18	ENG
	IL15	HCG22	ENHO
	IL15RA	HCG26	ENO1
	IL17A	HCG27	ENSG00000228541
	IL17B	HCG9	ENSG00000243116
	IL17D	HCP5	ENSG00000248734
	IL17F	HFE	ENSG00000269667
	IL18	HLA-A	ENSG00000285040
	IL19	HLA-B	ENSG00000285163
	IL1A	HLA-C	ERAP1
	IL1B	HLA-DMA	ERAP2
	IL1R1	HLA-DMB	EREG
	IL1RN	HLA-DOB	ERRFI1
	IL2	HLA-DPB1	ESD
	IL20	HLA-DQA1	ESR1
	IL22	HLA-DQB1	ETFB
	IL23A	HLA-DRB1	ETS1
	IL23R	HLA-E	F10
	IL26	HLA-F	F2
	IL27	HLA-G	F5
	IL2RA	HLA-S	F8
	IL2RB	HMGB1	F9
	IL32	HMOX1	FAS
	IL33	HNRNPA1	FASLG
	IL37	HNRNPA2B1	FBXL2
	IL4	HORMAD2	FCAR
	IL4R	HORMAD2-AS1	FCGR1A
	IL6	HSALNG0015366	FCGR2A
	IL6ST	HSALNG0015368-001	FCGR3A
	IL9	HSALNG0015370	FCGR3B
	INTS4	HSALNG0021150	FCN2
	IRAK1	HSALNG0030209	FCRL3
	IRAK4	HSALNG0134864	FGA
	IRF1	HSALNG0134866	FGF2
	IRF5	HSF2	FGFR3P1
	IRF8	HSP90AA1	FLNA
	ITGA2	HSPA1L	FLNB
	ITGAL	HSPA4	FLT1
	ITGAM	HSPB1	FNDC5
	ITGAX	HSPD1	FOXF1
	ITGB2	IAPP	FOXO1
	ITGB3	ICAM1	FOXP1
	JAK1	ICOSLG	FOXP3
	JAK2	IER3	FSHMD1A
	KIAA1109	IFI16	FUT2
	KIDINS220	IFITM4P	FXYD5
	KIR2DL4	IFN1@	FYCO1
	KIR2DS1	IFNA1	G3BP1
	KIR3DL1	IFNA2	GADL1
	KIR3DL2	IFNAR1	GAK
	KIR3DL3	IFNAR2	GAL3ST1
	KIR3DS1	IFNB1	GAS6
	KLRC1	IFNG	GATA3
	KLRC2	IFNGR1	GATM
	KLRC4	IFNL2	GCHFR
	KLRC4-KLRK1	IGHE	GEM
	KLRD1	IKBKG	GEMIN2
	KLRK1	IL10	GHRL
	KRAS	IL12A	GIMAP2
	KRT20	IL12A-AS1	GIMAP4
	LAMC2	IL12B	GLA
	LAMP1	IL12RB1	GLB1
	LANCL1	IL12RB2	GLI2
	LBR	IL13	GLI3
	LEP	IL15	GP2
	LGALS3	IL15RA	GPI
	LIG4	IL17A	GPM6A
	LIMK2	IL17F	GPR18
	LINC-ROR	IL18	GPR183
	LINC01193	IL18R1	GRIA2
	LRPPRC	IL18RAP	GSTM1
	LTA	IL19	GSTP1
	LYZ	IL1A	GSTT1
	MAFD2	IL1B	GUSBP1
	MAPK1	IL1F10	GZMB
	MAPK3	IL1R1	H2AX
	MBL2	IL1R2	H3P13
	MBL3P	IL1RAPL2	H3P28
	MCAM	IL1RN	HAMP
	MEFV	IL2	HAND1
	MIB1	IL20	HAVCR1
	MICA	IL21	HAVCR2
	MICB	IL22	HBB
	MIF	IL22RA2	HCG18
	MIR146A	IL23A	HCG22
	MIR146B	IL23R	HCG26
	MIR155	IL24	HCG27
	MIR182	IL26	HCG9
	MIR185	IL27	HCP5
	MIR21	IL2RA	HFE
	MIR23A	IL2RB	HLA-A
	MIR301A	IL3	HLA-B
	MIR326	IL32	HLA-C
	MKI67	IL33	HLA-DMA
	MMP12	IL37	HLA-DMB
	MMP2	IL4	HLA-DOB
	MMP9	IL5	HLA-DPB1
	MNAT1	IL6	HLA-DQA1
	MPO	IL6R	HLA-DQB1
	MRC1	IL9	HLA-DRB1
	MS4A1	ILDR1	HLA-DRB9
	MTHFR	IRAK1	HLA-E
	MVK	IRAK4	HLA-F
	NAALADL2	IRF1	HLA-G
	NAT2	IRF5	HLA-S
	NCOA5	IRF8	HMGB1
	NDEL1	ISX	HMOX1
	NDUFB2	ITGA2	HNRNPA1
	NEFM	ITGA4	HNRNPA1P10
	NEIL1	ITGAL	HNRNPA2B1
	NFKB1	ITGAM	HORMAD2
	NFKBIA	ITGAV	HORMAD2-AS1
	NGF	ITGAX	HSALNG0015366
	NLRP1	ITGB2	HSALNG0015368-001
	NLRP3	ITGB3	HSALNG0015370
	NM	ITLN1	HSALNG0021150
	NOD1	IVL	HSALNG0030209
	NOD2	JAK1	HSALNG0134864
	NOS2	JAK2	HSALNG0134866
	NOS3	JARID2	HSF2
	NRG1	JRKL	HSP90AA1
	NTRK1	KIR2DL1	HSP90B2P
	NXF1	KIR2DL2	HSPA14
	ORM2	KIR2DL3	HSPA1L
	P4HB	KIR2DL4	HSPA4
	PADI1	KIR2DL5A	HSPA6
	PADI4	KIR2DS1	HSPB1
	PAFAH1B1	KIR2DS2	HSPD1
	PANX1	KIR2DS3	HT
	PAPPA	KIR2DS4	HTR2C
	PDCD1	KIR2DS5	IAPP
	PDCD1LG2	KIR3DL1	ICAM1
	PDCD4	KIR3DL2	ICOSLG
	PDGFRL	KIR3DL3	IER3
	PDIA2	KIR3DP1	IFI16
	PF4	KIR3DS1	IFITM4P
	PIAS1	KLHDC8B	IFN1@
	PIEZO1	KLRC1	IFNA1
	PLA2G1B	KLRC2	IFNA13
	PLA2G2A	KLRC4	IFNA2
	PLA2G6	KLRC4-KLRK1	IFNAR1
	POMC	KLRD1	IFNAR2
	PON1	KLRK1	IFNB1
	POTEF	KRAS	IFNG
	POU2F3	KRT14	IFNGR1
	PPIG	KRT15	IFNL2
	PRKCQ	KRT16	IGHE
	PRL	KSR2	IKBKG
	PROC	KTN1	IL10
	PROCR	LACC1	IL11
	PROS1	LBR	IL12A
	PROZ	LEP	IL12A-AS1
	PRPF40A	LEPQTL1	IL12B
	PRSS21	LGALS3	IL12RB1
	PRTN3	LGALS3BP	IL12RB2
	PSMB8	LIF	IL13
	PSMD7	LIF-AS1	IL15
	PSORS1C1	LIG4	IL15RA
	PSTPIP1	LIMK2	IL17A
	PTPN2	LINC02132	IL17B
	PTPN22	lnc-CCT4-2	IL17D
	PYCARD	lnc-IL10-5	IL17F
	QPCT	lnc-TMEM17-10	IL18
	RABEPK	LNCAROD	IL18R1
	RBM45	LOC100129776	IL18RAP
	REG1A	LOC102724748	IL19
	REL	LOC105372988	IL1A
	RETN	LOC105377067	IL1B
	RNF39	LOC105447645	IL1F10
	ROCK1	LPA	IL1R1
	ROCK2	LRG1	IL1R2
	RORC	LRP2	IL1RAPL2
	RPSA	LTA	IL1RN
	RUNX1	LTF	IL2
	SAA1	LZTFL1	IL20
	SAG	MAP2K3	IL21
	SAT1	MAP2K6	IL22
	SCAF11	MAP3K7	IL22RA2
	SEC14L2	MAPKAPK2	IL23A
	SELE	MASP2	IL23R
	SELL	MBL2	IL24
	SELPLG	MBL3P	IL26
	SEMA6A	MCAM	IL27
	SERPINA1	MCCD1	IL2RA
	SERPINE1	MCF2L2	IL2RB
	SF3B1	MCTP2	IL3
	SIRT1	MDC1	IL32
	SLC11A1	MEFV	IL33
	SLC22A4	MICA	IL37
	SLC22A5	MICB	IL4
	SLC25A1	MICC	IL4R
	SLC35A1	MICD	IL5
	SLC6A4	MICE	IL6
	SLC9A3R2	MIF	IL6R
	SOAT1	MIR146A	IL6ST
	SOCS1	MIR146B	IL9
	SOCS3	MIR155	ILDR1
	SOD1	MIR182	INTS4
	SOD2	MIR185	IRAK1
	SPG7	MIR196A2	IRAK4
	SPP1	MIR21	IRF1
	STAT3	MIR23A	IRF5
	STAT4	MIR301A	IRF8
	STMN1	MIR326	ISX
	SUMO4	MIR499A	ITGA2
	TAM	MIR623	ITGA4
	TAP1	MMP1	ITGAL
	TAP2	MMP11	ITGAM
	TBC1D9	MMP2	ITGAV
	TBX21	MMP3	ITGAX
	TEP1	MMP9	ITGB2
	TET2	MOG	ITGB3
	TFCP2L1	MPO	ITLN1
	TG	MR1	IVL
	TGFB1	MTCH1	JAK1
	TGFBR1	MTHFR	JAK2
	TGFBR3	MTMR3	JARID2
	TGM2	MUC21	JRKL
	THBD	MVK	KIAA1109
	TIMELESS	NAALADL2	KIDINS220
	TIMP2	NAMPT	KIR2DL1
	TIRAP	NAT2	KIR2DL2
	TLR1	NCR3	KIR2DL3
	TLR2	NEIL1	KIR2DL4
	TLR4	NELFCD	KIR2DL5A
	TLR7	NFKB1	KIR2DS1
	TLR8	NFKBIA	KIR2DS2
	TLR9	NFKBIL1	KIR2DS3
	TNF	NGF	KIR2DS4
	TNFAIP3	NLRP3	KIR2DS5
	TNFRSF13C	NOD1	KIR3DL1
	TNFRSF1A	NOD2	KIR3DL2
	TNFRSF1B	NOS1	KIR3DL3
	TNFSF12	NOS2	KIR3DP1
	TNFSF12-TNFSF13	NOS3	KIR3DS1
	TNFSF13	NOTCH1	KLHDC8B
	TNFSF13B	NRAD1	KLRC1
	TNFSF4	NRG1	KLRC2
	TNIP1	NSMCE2	KLRC4
	TP53	OLR1	KLRC4-KLRK1
	TP63	ORM1	KLRD1
	TPI1	OSM	KLRK1
	TRAF3IP2	OTULIN	KRAS
	TRAF5	P2RX7	KRT14
	TRBV20OR9-2	PANX1	KRT15
	TRD	PARK7	KRT16
	TREM1	PDCD1	KRT20
	TRG	PDGFRL	KSR2
	TRIM21	PECAM1	KTN1
	TRIM39	PEPD	LACC1
	TSLP	PF4	LAMC2
	TUBA1C	PHTF2	LAMP1
	TXK	PINK1	LANCL1
	TYK2	piR-33605-296	LBR
	TYMS	piR-39341-236	LEP
	UBAC2	piR-43939-002	LEPQTL1
	UBASH3B	piR-60146-114	LGALS3
	UPK3B	piR-61945-369	LGALS3BP
	USO1	PLA2G7	LIF
	UTS2	PLAT	LIF-AS1
	VCAM1	PLAUR	LIG4
	VDR	PON1	LIMK2
	VEGFA	POU5F1	LINC-ROR
	VEGFB	PPIAP9	LINC01193
	VIP	PPP1R10	LINC02132
	VKORC1	PRAP1	lnc-CCT4-2
	VTN	PRF1	lnc-IL10-5
	VWF	PRKCQ	lnc-TMEM17-10
	WDR1	PRL	LNCAROD
	WG	PROCR	LOC100129776
	WNT3	PROS1	LOC102724748
	WWC1	PROZ	LOC105372988
	XPR1	PRTN3	LOC105377067
	YIPF7	PSORS1C1	LOC105447645
	YWHAE	PSORS1C2	LPA
	ZEB2	PSORS1C3	LRG1
	ZNF804A	PSTPIP1	LRP2
		PTGS1	LRPPRC
		PTGS2	LTA
		PTPN2	LTF
		PTPN22	LYZ
		RABEP1	LZTFL1
		RANBP20P	MAFD2
		RASSF5	MAP2K3
		RBP3	MAP2K6
		REL	MAP3K7
		RELA	MAPK1
		RERE	MAPK3
		RETN	MAPKAPK2
		RF00026-588	MASP2
		RIOK2	MBL2
		RN7SL51P	MBL3P
		RNASE3	MCAM
		RNF39	MCCD1
		RNU6-1133P	MCF2L2
		RNU6-959P	MCTP2
		ROCK1	MDC1
		ROCK2	MEFV
		RORC	MIB1
		RPL23AP1	MICA
		RPL31P44	MICB
		RPL36A-HNRNPH2	MICC
		RPL3P2	MICD
		RPL7P21	MICE
		RPS26P53	MIF
		RPS2P19	MIR146A
		RPS3AP51	MIR146B
		RYBP	MIR155
		S100A8	MIR182
		S100A9	MIR185
		SAA1	MIR196A2
		SAG	MIR21
		SCAF11	MIR23A
		SCHIP1	MIR301A
		SELE	MIR326
		SELENBP1	MIR499A
		SELENOM	MIR623
		SELL	MKI67
		SELP	MMP1
		SELPLG	MMP11
		SEMA3D	MMP12
		SERPINC1	MMP2
		SERPINE1	MMP3
		SERPINF2	MMP9
		SF3A1	MNAT1
		SFTA2	MOG
		SIK2	MPO
		SLC11A1	MR1
		SLC25A1	MRC1
		SLC35E4	MS4A1
		SMAD2	MTCH1
		SNX18	MTHFR
		SOCS1	MTMR3
		SOCS3	MUC21
		SOD1	MVK
		SOD2	NAALADL2
		SOD3	NAMPT
		SPP1	NAT2
		SRSF6	NCOA5
		ST2	NCR3
		STAT1	NDEL1
		STAT3	NDUFB2
		STAT4	NEFM
		STIP1	NEIL1
		SUGT1P4-STRA6LP-CCDC180	NELFCD
		SULT1A3	NFKB1
		SUMO2P1	NFKBIA
		SUMO4	NFKBIL1
		SWAP70	NGF
		TAP1	NLRP1
		TAP2	NLRP3
		TBC1D10A	NM
		TBX20	NOD1
		TBX21	NOD2
		TCF19	NOS1
		TEC	NOS2
		TF	NOS3
		TFCP2L1	NOTCH1
		TGFB1	NRAD1
		TGFBR1	NRG1
		TGFBR3	NSMCE2
		TGIF1	NTRK1
		THADA	NXF1
		THBD	OLR1
		TIMP1	ORM1
		TIRAP	ORM2
		TLR2	OSM
		TLR3	OTULIN
		TLR4	P2RX7
		TLR6	P4HB
		TLR7	PADI1
		TLR8	PADI4
		TLR9	PAFAH1B1
		TM9SF2	PANX1
		TMEM17	PAPPA
		TMEM233	PARK7
		TNF	PDCD1
		TNFAIP3	PDCD1LG2
		TNFRSF10A	PDCD4
		TNFRSF13C	PDGFRL
		TNFRSF17	PDIA2
		TNFRSF1A	PECAM1
		TNFRSF1B	PEPD
		TNFRSF9	PF4
		TNFSF13	PHTF2
		TNFSF13B	PIAS1
		TNFSF15	PIEZO1
		TNFSF4	PINK1
		TNFSF9	piR-33605-296
		TNIP1	piR-39341-236
		TOR2A	piR-43939-002
		TRAF3IP2	piR-60146-114
		TRAF5	piR-61945-369
		TRD	PLA2G1B
		TREM1	PLA2G2A
		TREX1	PLA2G6
		TRG	PLA2G7
		TRIB1	PLAT
		TRIM21	PLAUR
		TRIM26	POMC
		TRIM31	PON1
		TRIM39	POTEF
		TRIM39-RPP21	POU2F3
		TRIM63	POU5F1
		TSLP	PPIAP9
		TTF2	PPIG
		TXK	PPP1R10
		TYMS	PRAP1
		UACA	PRF1
		UBAC2	PRKCQ
		UBASH3B	PRL
		UBD	PROC
		UBE2QL1	PROCR
		UBP1	PROS1
		UBQLN1P1	PROZ
		UTS2	PRPF40A
		VARS2	PRSS21
		VCAM1	PRTN3
		VDR	PSMB8
		VEGFA	PSMD7
		VEGFB	PSORS1C1
		VKORC1	PSORS1C2
		VTN	PSORS1C3
		VWF	PSTPIP1
		WASF5P	PTGS1
		WASHC5	PTGS2
		WDFY4	PTPN2
		WWTR1	PTPN22
		XCR1	PYCARD
		XDH	QPCT
		XK	RABEP1
		YIPF7	RABEPK
		ZFP57	RANBP20P
			RASSF5
			RBM45
			RBP3
			REG1A
			REL
			RELA
			RERE
			RETN
			RF00026-588
			RIOK2
			RN7SL51P
			RNASE3
			RNF39
			RNU6-1133P
			RNU6-959P
			ROCK1
			ROCK2
			RORC
			RPL23AP1
			RPL31P44
			RPL36A-HNRNPH2
			RPL3P2
			RPL7P21
			RPS26P53
			RPS2P19
			RPS3AP51
			RPSA
			RUNX1
			RYBP
			S100A8
			S100A9
			SAA1
			SAG
			SAT1
			SCAF11
			SCHIP1
			SEC14L2
			SELE
			SELENBP1
			SELENOM
			SELL
			SELP
			SELPLG
			SEMA3D
			SEMA6A
			SERPINA1
			SERPINC1
			SERPINE1
			SERPINF2
			SF3A1
			SF3B1
			SFTA2
			SIK2
			SIRT1
			SLC11A1
			SLC22A4
			SLC22A5
			SLC25A1
			SLC35A1
			SLC35E4
			SLC6A4
			SLC9A3R2
			SMAD2
			SNX18
			SOAT1
			SOCS1
			SOCS3
			SOD1
			SOD2
			SOD3
			SPG7
			SPP1
			SRSF6
			ST2
			STAT1
			STAT3
			STAT4
			STIP1
			STMN1
			SUGT1P4-STRA6LP-CCDC180
			SULT1A3
			SUMO2P1
			SUMO4
			SWAP70
			TAM
			TAP1
			TAP2
			TBC1D10A
			TBC1D9
			TBX20
			TBX21
			TCF19
			TEC
			TEP1
			TET2
			TF
			TFCP2L1
			TG
			TGFB1
			TGFBR1
			TGFBR3
			TGIF1
			TGM2
			THADA
			THBD
			TIMELESS
			TIMP1
			TIMP2
			TIRAP
			TLR1
			TLR2
			TLR3
			TLR4
			TLR6
			TLR7
			TLR8
			TLR9
			TM9SF2
			TMEM17
			TMEM233
			TNF
			TNFAIP3
			TNFRSF10A
			TNFRSF13C
			TNFRSF17
			TNFRSF1A
			TNFRSF1B
			TNFRSF9
			TNFSF12
			TNFSF12-TNFSF13
			TNFSF13
			TNFSF13B
			TNFSF15
			TNFSF4
			TNFSF9
			TNIP1
			TOR2A
			TP53
			TP63
			TPI1
			TRAF3IP2
			TRAF5
			TRBV20OR9-2
			TRD
			TREM1
			TREX1
			TRG
			TRIB1
			TRIM21
			TRIM26
			TRIM31
			TRIM39
			TRIM39-RPP21
			TRIM63
			TSLP
			TTF2
			TUBA1C
			TXK
			TYK2
			TYMS
			UACA
			UBAC2
			UBASH3B
			UBD
			UBE2QL1
			UBP1
			UBQLN1P1
			UPK3B
			USO1
			UTS2
			VARS2
			VCAM1
			VDR
			VEGFA
			VEGFB
			VIP
			VKORC1
			VTN
			VWF
			WASF5P
			WASHC5
			WDFY4
			WDR1
			WG
			WNT3
			WWC1
			WWTR1
			XCR1
			XDH
			XK
			XPR1
			YIPF7
			YWHAE
			ZEB2
			ZFP57
			ZNF804A
