# Supplementary material for: Exploring the pharmacological mechanism of Tripterygium wilfordii hook for treatment of Behcet’s disease using network pharmacology and molecular docking
Source: Medicine (Baltimore). 2023 Oct 20;102(42):e34512. doi: 10.1097/MD.0000000000034512 (PMC10589559; doi:10.1097/MD.0000000000034512)
Supplement: Supplementary file 2 [file medi-102-e34512-s002.xlsx]

## Sheet: S2 GO result
ONTOLOGY	ID	Description	GeneRatio	BgRatio	pvalue	p.adjust	qvalue	Gene symbol	Count
BP	GO:0072593	reactive oxygen species metabolic process	10/25	288/18866	1.57e-12	3.15e-09	1.22e-09	F2/TNF/NOS3/IFNG/BCL2/NOS2/TP53/PTGS2/XDH/HSP90AA1	10
BP	GO:0009636	response to toxic substance	9/25	250/18866	1.85e-11	1.86e-08	7.18e-09	AHR/TNF/NOS3/BCL2/GSTM1/PON1/SLC6A4/PTGS2/PTGS1	9
BP	GO:2000379	positive regulation of reactive oxygen species metabolic process	7/25	106/18866	6.4e-11	4.28e-08	1.65e-08	F2/TNF/IFNG/TP53/PTGS2/XDH/HSP90AA1	7
BP	GO:2000377	regulation of reactive oxygen species metabolic process	8/25	200/18866	1.28e-10	6.45e-08	2.49e-08	F2/TNF/IFNG/BCL2/TP53/PTGS2/XDH/HSP90AA1	8
BP	GO:0006809	nitric oxide biosynthetic process	6/25	79/18866	7.39e-10	2.96e-07	1.14e-07	TNF/NOS3/IFNG/NOS2/PTGS2/HSP90AA1	6
BP	GO:0046209	nitric oxide metabolic process	6/25	84/18866	1.08e-09	3.6e-07	1.39e-07	TNF/NOS3/IFNG/NOS2/PTGS2/HSP90AA1	6
BP	GO:2001057	reactive nitrogen species metabolic process	6/25	87/18866	1.33e-09	3.82e-07	1.47e-07	TNF/NOS3/IFNG/NOS2/PTGS2/HSP90AA1	6
BP	GO:0050727	regulation of inflammatory response	9/25	425/18866	2.04e-09	5.11e-07	1.97e-07	F2/TNF/IFNG/IL2/NOS2/SELE/ESR1/C3/PTGS2	9
BP	GO:0002699	positive regulation of immune effector process	7/25	223/18866	1.18e-08	2.62e-06	1.01e-06	TNF/IFNG/IL2/NOS2/C3/CD80/CD86	7
BP	GO:1903409	reactive oxygen species biosynthetic process	6/25	128/18866	1.38e-08	2.77e-06	1.07e-06	TNF/NOS3/IFNG/NOS2/PTGS2/HSP90AA1	6
BP	GO:1903039	positive regulation of leukocyte cell-cell adhesion	7/25	235/18866	1.69e-08	3.08e-06	1.19e-06	TNF/IFNG/IL2/VCAM1/SELE/CD80/CD86	7
BP	GO:0051896	regulation of protein kinase B signaling	7/25	253/18866	2.81e-08	4.7e-06	1.81e-06	TNF/F10/ESR1/CD80/CD86/XDH/HSP90AA1	7
BP	GO:0043491	protein kinase B signaling	7/25	278/18866	5.36e-08	7.87e-06	3.04e-06	TNF/F10/ESR1/CD80/CD86/XDH/HSP90AA1	7
BP	GO:0022409	positive regulation of cell-cell adhesion	7/25	279/18866	5.49e-08	7.87e-06	3.04e-06	TNF/IFNG/IL2/VCAM1/SELE/CD80/CD86	7
BP	GO:0046651	lymphocyte proliferation	7/25	283/18866	6.05e-08	8.1e-06	3.13e-06	AHR/IL2/BCL2/VCAM1/TP53/CD80/CD86	7
BP	GO:0032943	mononuclear cell proliferation	7/25	286/18866	6.51e-08	8.16e-06	3.15e-06	AHR/IL2/BCL2/VCAM1/TP53/CD80/CD86	7
BP	GO:0051897	positive regulation of protein kinase B signaling	6/25	178/18866	9.89e-08	1.16e-05	4.48e-06	TNF/F10/ESR1/CD80/CD86/HSP90AA1	6
BP	GO:0002697	regulation of immune effector process	8/25	470/18866	1.04e-07	1.16e-05	4.48e-06	F2/TNF/IFNG/IL2/NOS2/C3/CD80/CD86	8
BP	GO:0070661	leukocyte proliferation	7/25	313/18866	1.2e-07	1.27e-05	4.91e-06	AHR/IL2/BCL2/VCAM1/TP53/CD80/CD86	7
BP	GO:1903037	regulation of leukocyte cell-cell adhesion	7/25	329/18866	1.69e-07	1.69e-05	6.54e-06	TNF/IFNG/IL2/VCAM1/SELE/CD80/CD86	7
BP	GO:0032496	response to lipopolysaccharide	7/25	334/18866	1.87e-07	1.79e-05	6.9e-06	TNF/NOS3/NOS2/SELE/PTGS2/CD80/CD86	7
BP	GO:0046632	alpha-beta T cell differentiation	5/25	106/18866	2.47e-07	2.26e-05	8.71e-06	IFNG/IL2/BCL2/CD80/CD86	5
BP	GO:0002286	T cell activation involved in immune response	5/25	109/18866	2.84e-07	2.31e-05	8.93e-06	IFNG/IL2/TP53/CD80/CD86	5
BP	GO:0033138	positive regulation of peptidyl-serine phosphorylation	5/25	109/18866	2.84e-07	2.31e-05	8.93e-06	TNF/IFNG/BCL2/PTGS2/HSP90AA1	5
BP	GO:0002237	response to molecule of bacterial origin	7/25	356/18866	2.88e-07	2.31e-05	8.93e-06	TNF/NOS3/NOS2/SELE/PTGS2/CD80/CD86	7
BP	GO:0007159	leukocyte cell-cell adhesion	7/25	364/18866	3.35e-07	2.33e-05	9.01e-06	TNF/IFNG/IL2/VCAM1/SELE/CD80/CD86	7
BP	GO:0050670	regulation of lymphocyte proliferation	6/25	219/18866	3.37e-07	2.33e-05	9.01e-06	AHR/IL2/BCL2/VCAM1/CD80/CD86	6
BP	GO:0045429	positive regulation of nitric oxide biosynthetic process	4/25	45/18866	3.44e-07	2.33e-05	9.01e-06	TNF/IFNG/PTGS2/HSP90AA1	4
BP	GO:0032944	regulation of mononuclear cell proliferation	6/25	221/18866	3.55e-07	2.33e-05	9.01e-06	AHR/IL2/BCL2/VCAM1/CD80/CD86	6
BP	GO:1990748	cellular detoxification	5/25	114/18866	3.56e-07	2.33e-05	9.01e-06	TNF/NOS3/GSTM1/PTGS2/PTGS1	5
BP	GO:0030098	lymphocyte differentiation	7/25	368/18866	3.6e-07	2.33e-05	9.01e-06	IFNG/IL2/BCL2/VCAM1/TP53/CD80/CD86	7
BP	GO:1904407	positive regulation of nitric oxide metabolic process	4/25	46/18866	3.77e-07	2.36e-05	9.12e-06	TNF/IFNG/PTGS2/HSP90AA1	4
BP	GO:0043370	regulation of CD4-positive, alpha-beta T cell differentiation	4/25	48/18866	4.49e-07	2.73e-05	1.05e-05	IFNG/IL2/CD80/CD86	4
BP	GO:0097237	cellular response to toxic substance	5/25	122/18866	4.99e-07	2.94e-05	1.14e-05	TNF/NOS3/GSTM1/PTGS2/PTGS1	5
BP	GO:0070663	regulation of leukocyte proliferation	6/25	240/18866	5.76e-07	3.3e-05	1.27e-05	AHR/IL2/BCL2/VCAM1/CD80/CD86	6
BP	GO:0071216	cellular response to biotic stimulus	6/25	246/18866	6.65e-07	3.71e-05	1.43e-05	TNF/NOS3/NOS2/TP53/CD80/CD86	6
BP	GO:1903799	negative regulation of production of miRNAs involved in gene silencing by miRNA	3/25	14/18866	7.41e-07	4.02e-05	1.55e-05	TNF/TP53/ESR1	3
BP	GO:0030217	T cell differentiation	6/25	253/18866	7.84e-07	4.14e-05	1.6e-05	IFNG/IL2/BCL2/TP53/CD80/CD86	6
BP	GO:0050671	positive regulation of lymphocyte proliferation	5/25	136/18866	8.55e-07	4.31e-05	1.66e-05	IL2/BCL2/VCAM1/CD80/CD86	5
BP	GO:0031334	positive regulation of protein-containing complex assembly	6/25	257/18866	8.59e-07	4.31e-05	1.66e-05	TNF/IFNG/TP53/ESR1/MMP1/HSP90AA1	6
BP	GO:0032946	positive regulation of mononuclear cell proliferation	5/25	137/18866	8.87e-07	4.34e-05	1.68e-05	IL2/BCL2/VCAM1/CD80/CD86	5
BP	GO:0098754	detoxification	5/25	138/18866	9.2e-07	4.39e-05	1.7e-05	TNF/NOS3/GSTM1/PTGS2/PTGS1	5
BP	GO:0045785	positive regulation of cell adhesion	7/25	428/18866	9.94e-07	4.64e-05	1.79e-05	TNF/IFNG/IL2/VCAM1/SELE/CD80/CD86	7
BP	GO:1903428	positive regulation of reactive oxygen species biosynthetic process	4/25	60/18866	1.11e-06	5.07e-05	1.96e-05	TNF/IFNG/PTGS2/HSP90AA1	4
BP	GO:0033135	regulation of peptidyl-serine phosphorylation	5/25	145/18866	1.17e-06	5.14e-05	1.98e-05	TNF/IFNG/BCL2/PTGS2/HSP90AA1	5
BP	GO:0022407	regulation of cell-cell adhesion	7/25	439/18866	1.18e-06	5.14e-05	1.98e-05	TNF/IFNG/IL2/VCAM1/SELE/CD80/CD86	7
BP	GO:0046631	alpha-beta T cell activation	5/25	146/18866	1.22e-06	5.19e-05	2e-05	IFNG/IL2/BCL2/CD80/CD86	5
BP	GO:0002294	CD4-positive, alpha-beta T cell differentiation involved in immune response	4/25	62/18866	1.27e-06	5.23e-05	2.02e-05	IFNG/IL2/CD80/CD86	4
BP	GO:0001819	positive regulation of cytokine production	7/25	447/18866	1.33e-06	5.23e-05	2.02e-05	TNF/IFNG/IL2/C3/PTGS2/CD80/CD86	7
BP	GO:0002287	alpha-beta T cell activation involved in immune response	4/25	63/18866	1.35e-06	5.23e-05	2.02e-05	IFNG/IL2/CD80/CD86	4
BP	GO:0002293	alpha-beta T cell differentiation involved in immune response	4/25	63/18866	1.35e-06	5.23e-05	2.02e-05	IFNG/IL2/CD80/CD86	4
BP	GO:2000514	regulation of CD4-positive, alpha-beta T cell activation	4/25	63/18866	1.35e-06	5.23e-05	2.02e-05	IFNG/IL2/CD80/CD86	4
BP	GO:0070665	positive regulation of leukocyte proliferation	5/25	150/18866	1.39e-06	5.26e-05	2.03e-05	IL2/BCL2/VCAM1/CD80/CD86	5
BP	GO:0046637	regulation of alpha-beta T cell differentiation	4/25	64/18866	1.44e-06	5.37e-05	2.07e-05	IFNG/IL2/CD80/CD86	4
BP	GO:0062013	positive regulation of small molecule metabolic process	5/25	154/18866	1.58e-06	5.77e-05	2.23e-05	TNF/NOS3/IFNG/NOS2/PTGS2	5
BP	GO:0032768	regulation of monooxygenase activity	4/25	66/18866	1.63e-06	5.86e-05	2.26e-05	TNF/NOS3/IFNG/HSP90AA1	4
BP	GO:0050729	positive regulation of inflammatory response	5/25	158/18866	1.79e-06	6.3e-05	2.43e-05	TNF/IFNG/IL2/C3/PTGS2	5
BP	GO:0045428	regulation of nitric oxide biosynthetic process	4/25	68/18866	1.84e-06	6.3e-05	2.43e-05	TNF/IFNG/PTGS2/HSP90AA1	4
BP	GO:1902107	positive regulation of leukocyte differentiation	5/25	159/18866	1.85e-06	6.3e-05	2.43e-05	TNF/IFNG/IL2/CD80/CD86	5
BP	GO:0002292	T cell differentiation involved in immune response	4/25	71/18866	2.19e-06	7.32e-05	2.82e-05	IFNG/IL2/CD80/CD86	4
BP	GO:0042110	T cell activation	7/25	483/18866	2.22e-06	7.32e-05	2.82e-05	IFNG/IL2/BCL2/VCAM1/TP53/CD80/CD86	7
BP	GO:0060965	negative regulation of gene silencing by miRNA	3/25	20/18866	2.31e-06	7.4e-05	2.86e-05	TNF/TP53/ESR1	3
BP	GO:0048511	rhythmic process	6/25	305/18866	2.32e-06	7.4e-05	2.86e-05	AHR/NOS3/NOS2/TP53/SLC6A4/ESR1	6
BP	GO:0043367	CD4-positive, alpha-beta T cell differentiation	4/25	78/18866	3.2e-06	0.0001	3.88e-05	IFNG/IL2/CD80/CD86	4
BP	GO:0042113	B cell activation	6/25	328/18866	3.54e-06	0.000106	4.08e-05	AHR/IL2/BCL2/VCAM1/TP53/CD86	6
BP	GO:0060149	negative regulation of posttranscriptional gene silencing	3/25	23/18866	3.58e-06	0.000106	4.08e-05	TNF/TP53/ESR1	3
BP	GO:0060967	negative regulation of gene silencing by RNA	3/25	23/18866	3.58e-06	0.000106	4.08e-05	TNF/TP53/ESR1	3
BP	GO:1903798	regulation of production of miRNAs involved in gene silencing by miRNA	3/25	23/18866	3.58e-06	0.000106	4.08e-05	TNF/TP53/ESR1	3
BP	GO:0002285	lymphocyte activation involved in immune response	5/25	187/18866	4.1e-06	0.000119	4.61e-05	IFNG/IL2/TP53/CD80/CD86	5
BP	GO:1903829	positive regulation of cellular protein localization	6/25	338/18866	4.2e-06	0.00012	4.65e-05	F2/TNF/IFNG/BCL2/TP53/PTGS2	6
BP	GO:0070920	regulation of production of small RNA involved in gene silencing by RNA	3/25	25/18866	4.64e-06	0.000131	5.06e-05	TNF/TP53/ESR1	3
BP	GO:0042098	T cell proliferation	5/25	195/18866	5.03e-06	0.000138	5.34e-05	IL2/VCAM1/TP53/CD80/CD86	5
BP	GO:0050731	positive regulation of peptidyl-tyrosine phosphorylation	5/25	195/18866	5.03e-06	0.000138	5.34e-05	TNF/IFNG/IL2/TP53/CD80	5
BP	GO:0051222	positive regulation of protein transport	6/25	354/18866	5.48e-06	0.000149	5.74e-05	TNF/IFNG/IL2/BCL2/TP53/PTGS2	6
BP	GO:0046427	positive regulation of receptor signaling pathway via JAK-STAT	4/25	90/18866	5.67e-06	0.000152	5.86e-05	F2/TNF/IFNG/IL2	4
BP	GO:0051251	positive regulation of lymphocyte activation	6/25	357/18866	5.75e-06	0.000152	5.86e-05	IFNG/IL2/BCL2/VCAM1/CD80/CD86	6
BP	GO:0045582	positive regulation of T cell differentiation	4/25	92/18866	6.19e-06	0.000161	6.23e-05	IFNG/IL2/CD80/CD86	4
BP	GO:1903708	positive regulation of hemopoiesis	5/25	204/18866	6.27e-06	0.000161	6.23e-05	TNF/IFNG/IL2/CD80/CD86	5
BP	GO:1904894	positive regulation of receptor signaling pathway via STAT	4/25	93/18866	6.47e-06	0.000164	6.34e-05	F2/TNF/IFNG/IL2	4
BP	GO:0050866	negative regulation of cell activation	5/25	207/18866	6.73e-06	0.000169	6.52e-05	F2/NOS3/IL2/CD80/CD86	5
BP	GO:0071222	cellular response to lipopolysaccharide	5/25	208/18866	6.89e-06	0.000171	6.59e-05	TNF/NOS3/NOS2/CD80/CD86	5
BP	GO:1904951	positive regulation of establishment of protein localization	6/25	370/18866	7.06e-06	0.000173	6.67e-05	TNF/IFNG/IL2/BCL2/TP53/PTGS2	6
BP	GO:0050901	leukocyte tethering or rolling	3/25	29/18866	7.34e-06	0.000178	6.85e-05	TNF/VCAM1/SELE	3
BP	GO:0035710	CD4-positive, alpha-beta T cell activation	4/25	97/18866	7.65e-06	0.000181	6.97e-05	IFNG/IL2/CD80/CD86	4
BP	GO:0046634	regulation of alpha-beta T cell activation	4/25	97/18866	7.65e-06	0.000181	6.97e-05	IFNG/IL2/CD80/CD86	4
BP	GO:0050870	positive regulation of T cell activation	5/25	214/18866	7.91e-06	0.000185	7.13e-05	IFNG/IL2/VCAM1/CD80/CD86	5
BP	GO:0043372	positive regulation of CD4-positive, alpha-beta T cell differentiation	3/25	30/18866	8.15e-06	0.000188	7.26e-05	IFNG/CD80/CD86	3
BP	GO:0042102	positive regulation of T cell proliferation	4/25	101/18866	8.98e-06	0.000203	7.85e-05	IL2/VCAM1/CD80/CD86	4
BP	GO:0002675	positive regulation of acute inflammatory response	3/25	31/18866	9.02e-06	0.000203	7.85e-05	TNF/C3/PTGS2	3
BP	GO:0071219	cellular response to molecule of bacterial origin	5/25	222/18866	9.46e-06	0.000211	8.14e-05	TNF/NOS3/NOS2/CD80/CD86	5
BP	GO:0098869	cellular oxidant detoxification	4/25	103/18866	9.7e-06	0.000214	8.26e-05	TNF/NOS3/PTGS2/PTGS1	4
BP	GO:0002824	positive regulation of adaptive immune response based on somatic recombination of immune receptors built from immunoglobulin superfamily domains	4/25	105/18866	1.05e-05	0.000226	8.72e-05	TNF/IL2/C3/CD80	4
BP	GO:0045621	positive regulation of lymphocyte differentiation	4/25	105/18866	1.05e-05	0.000226	8.72e-05	IFNG/IL2/CD80/CD86	4
BP	GO:0097191	extrinsic apoptotic signaling pathway	5/25	230/18866	1.12e-05	0.000238	9.2e-05	TNF/NOS3/IFNG/IL2/BCL2	5
BP	GO:1903426	regulation of reactive oxygen species biosynthetic process	4/25	107/18866	1.13e-05	0.000238	9.2e-05	TNF/IFNG/PTGS2/HSP90AA1	4
BP	GO:0002696	positive regulation of leukocyte activation	6/25	406/18866	1.2e-05	0.000251	9.67e-05	IFNG/IL2/BCL2/VCAM1/CD80/CD86	6
BP	GO:0002821	positive regulation of adaptive immune response	4/25	110/18866	1.26e-05	0.000261	0.000101	TNF/IL2/C3/CD80	4
BP	GO:0002526	acute inflammatory response	4/25	111/18866	1.31e-05	0.000267	0.000103	F2/TNF/C3/PTGS2	4
BP	GO:0045622	regulation of T-helper cell differentiation	3/25	36/18866	1.43e-05	0.000286	0.00011	IL2/CD80/CD86	3
BP	GO:2000516	positive regulation of CD4-positive, alpha-beta T cell activation	3/25	36/18866	1.43e-05	0.000286	0.00011	IFNG/CD80/CD86	3
BP	GO:0050867	positive regulation of cell activation	6/25	421/18866	1.47e-05	0.000293	0.000113	IFNG/IL2/BCL2/VCAM1/CD80/CD86	6
BP	GO:0060969	negative regulation of gene silencing	3/25	37/18866	1.55e-05	0.000302	0.000117	TNF/TP53/ESR1	3
BP	GO:0097242	amyloid-beta clearance	3/25	37/18866	1.55e-05	0.000302	0.000117	TNF/IFNG/C3	3
BP	GO:0051341	regulation of oxidoreductase activity	4/25	117/18866	1.61e-05	0.00031	0.00012	TNF/NOS3/IFNG/HSP90AA1	4
BP	GO:0006690	icosanoid metabolic process	4/25	122/18866	1.9e-05	0.000362	0.00014	GSTM1/PON1/PTGS2/PTGS1	4
BP	GO:0002714	positive regulation of B cell mediated immunity	3/25	40/18866	1.97e-05	0.000369	0.000142	TNF/IL2/C3	3
BP	GO:0002891	positive regulation of immunoglobulin mediated immune response	3/25	40/18866	1.97e-05	0.000369	0.000142	TNF/IL2/C3	3
BP	GO:0043254	regulation of protein-containing complex assembly	6/25	449/18866	2.12e-05	0.000394	0.000152	TNF/IFNG/TP53/ESR1/MMP1/HSP90AA1	6
BP	GO:0050730	regulation of peptidyl-tyrosine phosphorylation	5/25	263/18866	2.14e-05	0.000395	0.000152	TNF/IFNG/IL2/TP53/CD80	5
BP	GO:1905477	positive regulation of protein localization to membrane	4/25	127/18866	2.22e-05	0.000405	0.000156	TNF/IFNG/BCL2/TP53	4
BP	GO:0019932	second-messenger-mediated signaling	6/25	456/18866	2.31e-05	0.000414	0.00016	AHR/TNF/NOS3/NOS2/VCAM1/SELE	6
BP	GO:0062012	regulation of small molecule metabolic process	6/25	456/18866	2.31e-05	0.000414	0.00016	TNF/NOS3/IFNG/NOS2/TP53/PTGS2	6
BP	GO:0006979	response to oxidative stress	6/25	458/18866	2.37e-05	0.000421	0.000162	TNF/NOS3/BCL2/TP53/PTGS2/PTGS1	6
BP	GO:0051204	protein insertion into mitochondrial membrane	3/25	45/18866	2.81e-05	0.000495	0.000191	BCL2/TP53/HSP90AA1	3
BP	GO:0010863	positive regulation of phospholipase C activity	3/25	46/18866	3e-05	0.000524	0.000202	SELE/ESR1/CD86	3
BP	GO:0002705	positive regulation of leukocyte mediated immunity	4/25	138/18866	3.08e-05	0.000532	0.000205	TNF/IL2/NOS2/C3	4
BP	GO:0006953	acute-phase response	3/25	47/18866	3.21e-05	0.000545	0.000211	F2/TNF/PTGS2	3
BP	GO:0046638	positive regulation of alpha-beta T cell differentiation	3/25	47/18866	3.21e-05	0.000545	0.000211	IFNG/CD80/CD86	3
BP	GO:1900274	regulation of phospholipase C activity	3/25	48/18866	3.42e-05	0.000571	0.00022	SELE/ESR1/CD86	3
BP	GO:1902105	regulation of leukocyte differentiation	5/25	290/18866	3.42e-05	0.000571	0.00022	TNF/IFNG/IL2/CD80/CD86	5
BP	GO:0046425	regulation of receptor signaling pathway via JAK-STAT	4/25	142/18866	3.44e-05	0.000571	0.00022	F2/TNF/IFNG/IL2	4
BP	GO:0002673	regulation of acute inflammatory response	3/25	49/18866	3.64e-05	0.000579	0.000224	TNF/C3/PTGS2	3
BP	GO:0006692	prostanoid metabolic process	3/25	49/18866	3.64e-05	0.000579	0.000224	GSTM1/PTGS2/PTGS1	3
BP	GO:0006693	prostaglandin metabolic process	3/25	49/18866	3.64e-05	0.000579	0.000224	GSTM1/PTGS2/PTGS1	3
BP	GO:0035196	production of miRNAs involved in gene silencing by miRNA	3/25	49/18866	3.64e-05	0.000579	0.000224	TNF/TP53/ESR1	3
BP	GO:0090151	establishment of protein localization to mitochondrial membrane	3/25	49/18866	3.64e-05	0.000579	0.000224	BCL2/TP53/HSP90AA1	3
BP	GO:0045981	positive regulation of nucleotide metabolic process	3/25	50/18866	3.87e-05	0.000606	0.000234	NOS3/IFNG/NOS2	3
BP	GO:1900544	positive regulation of purine nucleotide metabolic process	3/25	50/18866	3.87e-05	0.000606	0.000234	NOS3/IFNG/NOS2	3
BP	GO:0045580	regulation of T cell differentiation	4/25	150/18866	4.26e-05	0.000663	0.000256	IFNG/IL2/CD80/CD86	4
BP	GO:0050999	regulation of nitric-oxide synthase activity	3/25	52/18866	4.35e-05	0.00067	0.000259	TNF/NOS3/HSP90AA1	3
BP	GO:1904892	regulation of receptor signaling pathway via STAT	4/25	151/18866	4.38e-05	0.00067	0.000259	F2/TNF/IFNG/IL2	4
BP	GO:0002822	regulation of adaptive immune response based on somatic recombination of immune receptors built from immunoglobulin superfamily domains	4/25	153/18866	4.61e-05	0.00069	0.000266	TNF/IL2/C3/CD80	4
BP	GO:0045834	positive regulation of lipid metabolic process	4/25	153/18866	4.61e-05	0.00069	0.000266	F2/TNF/IFNG/PTGS2	4
BP	GO:0061756	leukocyte adhesion to vascular endothelial cell	3/25	53/18866	4.61e-05	0.00069	0.000266	TNF/VCAM1/SELE	3
BP	GO:0018105	peptidyl-serine phosphorylation	5/25	310/18866	4.7e-05	0.000699	0.00027	TNF/IFNG/BCL2/PTGS2/HSP90AA1	5
BP	GO:0031050	dsRNA processing	3/25	54/18866	4.88e-05	0.000714	0.000276	TNF/TP53/ESR1	3
BP	GO:0070918	production of small RNA involved in gene silencing by RNA	3/25	54/18866	4.88e-05	0.000714	0.000276	TNF/TP53/ESR1	3
BP	GO:0002712	regulation of B cell mediated immunity	3/25	56/18866	5.44e-05	0.000785	0.000303	TNF/IL2/C3	3
BP	GO:0002889	regulation of immunoglobulin mediated immune response	3/25	56/18866	5.44e-05	0.000785	0.000303	TNF/IL2/C3	3
BP	GO:0007259	receptor signaling pathway via JAK-STAT	4/25	164/18866	6.04e-05	0.000866	0.000334	F2/TNF/IFNG/IL2	4
BP	GO:0006636	unsaturated fatty acid biosynthetic process	3/25	59/18866	6.36e-05	0.000906	0.00035	GSTM1/PTGS2/PTGS1	3
BP	GO:0042129	regulation of T cell proliferation	4/25	167/18866	6.48e-05	0.000914	0.000353	IL2/VCAM1/CD80/CD86	4
BP	GO:0050863	regulation of T cell activation	5/25	332/18866	6.51e-05	0.000914	0.000353	IFNG/IL2/VCAM1/CD80/CD86	5
BP	GO:0018209	peptidyl-serine modification	5/25	333/18866	6.61e-05	0.000918	0.000354	TNF/IFNG/BCL2/PTGS2/HSP90AA1	5
BP	GO:0002819	regulation of adaptive immune response	4/25	168/18866	6.63e-05	0.000918	0.000354	TNF/IL2/C3/CD80	4
BP	GO:0042093	T-helper cell differentiation	3/25	60/18866	6.69e-05	0.00092	0.000355	IL2/CD80/CD86	3
BP	GO:0001906	cell killing	4/25	172/18866	7.27e-05	0.00099	0.000382	F2/IFNG/NOS2/C3	4
BP	GO:0010518	positive regulation of phospholipase activity	3/25	62/18866	7.38e-05	0.00099	0.000382	SELE/ESR1/CD86	3
BP	GO:0030888	regulation of B cell proliferation	3/25	62/18866	7.38e-05	0.00099	0.000382	AHR/IL2/BCL2	3
BP	GO:0048660	regulation of smooth muscle cell proliferation	4/25	173/18866	7.43e-05	0.00099	0.000382	TNF/NOS3/IFNG/PTGS2	4
BP	GO:0001660	fever generation	2/25	10/18866	7.54e-05	0.00099	0.000382	TNF/PTGS2	2
BP	GO:1900222	negative regulation of amyloid-beta clearance	2/25	10/18866	7.54e-05	0.00099	0.000382	TNF/IFNG	2
BP	GO:0010721	negative regulation of cell development	5/25	343/18866	7.6e-05	0.00099	0.000382	F2/TNF/BCL2/TP53/SLC6A4	5
BP	GO:0097696	receptor signaling pathway via STAT	4/25	174/18866	7.6e-05	0.00099	0.000382	F2/TNF/IFNG/IL2	4
BP	GO:0046635	positive regulation of alpha-beta T cell activation	3/25	63/18866	7.75e-05	0.000993	0.000383	IFNG/CD80/CD86	3
BP	GO:0048659	smooth muscle cell proliferation	4/25	175/18866	7.77e-05	0.000993	0.000383	TNF/NOS3/IFNG/PTGS2	4
BP	GO:1901568	fatty acid derivative metabolic process	4/25	175/18866	7.77e-05	0.000993	0.000383	GSTM1/PON1/PTGS2/PTGS1	4
BP	GO:0051926	negative regulation of calcium ion transport	3/25	64/18866	8.12e-05	0.00103131	0.000398	NOS3/BCL2/PTGS2	3
BP	GO:0010573	vascular endothelial growth factor production	3/25	65/18866	8.5e-05	0.00106014	0.000409	TNF/C3/PTGS2	3
BP	GO:0031640	killing of cells of other organism	3/25	65/18866	8.5e-05	0.00106014	0.000409	F2/IFNG/NOS2	3
BP	GO:0051205	protein insertion into membrane	3/25	65/18866	8.5e-05	0.00106014	0.000409	BCL2/TP53/HSP90AA1	3
BP	GO:0045619	regulation of lymphocyte differentiation	4/25	181/18866	8.86e-05	0.00108014	0.000417	IFNG/IL2/CD80/CD86	4
BP	GO:0046824	positive regulation of nucleocytoplasmic transport	3/25	66/18866	8.9e-05	0.00108014	0.000417	IFNG/TP53/PTGS2	3
BP	GO:0071346	cellular response to interferon-gamma	4/25	182/18866	9.05e-05	0.00108014	0.000417	IFNG/NOS2/VCAM1/TP53	4
BP	GO:0090316	positive regulation of intracellular protein transport	4/25	182/18866	9.05e-05	0.00108014	0.000417	IFNG/BCL2/TP53/PTGS2	4
BP	GO:0006527	arginine catabolic process	2/25	11/18866	9.2e-05	0.00108014	0.000417	NOS3/NOS2	2
BP	GO:0019371	cyclooxygenase pathway	2/25	11/18866	9.2e-05	0.00108014	0.000417	PTGS2/PTGS1	2
BP	GO:0031284	positive regulation of guanylate cyclase activity	2/25	11/18866	9.2e-05	0.00108014	0.000417	NOS3/NOS2	2
BP	GO:0031652	positive regulation of heat generation	2/25	11/18866	9.2e-05	0.00108014	0.000417	TNF/PTGS2	2
BP	GO:0045899	positive regulation of RNA polymerase II transcription preinitiation complex assembly	2/25	11/18866	9.2e-05	0.00108014	0.000417	TP53/ESR1	2
BP	GO:0051712	positive regulation of killing of cells of other organism	2/25	11/18866	9.2e-05	0.00108014	0.000417	IFNG/NOS2	2
BP	GO:0045123	cellular extravasation	3/25	67/18866	9.31e-05	0.00108014	0.000417	TNF/VCAM1/SELE	3
BP	GO:1900015	regulation of cytokine production involved in inflammatory response	3/25	67/18866	9.31e-05	0.00108014	0.000417	F2/TNF/NOS2	3
BP	GO:0001666	response to hypoxia	5/25	359/18866	9.42e-05	0.00108671	0.000419	BCL2/NOS2/TP53/SLC6A4/PTGS2	5
BP	GO:0062197	cellular response to chemical stress	5/25	360/18866	9.55e-05	0.00109474	0.000423	TNF/NOS3/BCL2/TP53/PTGS2	5
BP	GO:0050766	positive regulation of phagocytosis	3/25	68/18866	9.73e-05	0.00110976	0.000428	TNF/IFNG/C3	3
BP	GO:0008217	regulation of blood pressure	4/25	187/18866	0.0001	0.00113912	0.00044	NOS3/NOS2/PTGS2/PTGS1	4
BP	GO:0002534	cytokine production involved in inflammatory response	3/25	70/18866	0.000106	0.00119644	0.000462	F2/TNF/NOS2	3
BP	GO:0045861	negative regulation of proteolysis	5/25	369/18866	0.000107	0.00120208	0.000464	F2/TNF/TP53/C3/PTGS2	5
BP	GO:0036293	response to decreased oxygen levels	5/25	371/18866	0.00011	0.00121403	0.000469	BCL2/NOS2/TP53/SLC6A4/PTGS2	5
BP	GO:0002863	positive regulation of inflammatory response to antigenic stimulus	2/25	12/18866	0.00011	0.00121403	0.000469	TNF/C3	2
BP	GO:0042368	vitamin D biosynthetic process	2/25	12/18866	0.00011	0.00121403	0.000469	TNF/IFNG	2
BP	GO:0042531	positive regulation of tyrosine phosphorylation of STAT protein	3/25	71/18866	0.000111	0.00121403	0.000469	TNF/IFNG/IL2	3
BP	GO:0018108	peptidyl-tyrosine phosphorylation	5/25	374/18866	0.000114	0.00124572	0.000481	TNF/IFNG/IL2/TP53/CD80	5
BP	GO:1905475	regulation of protein localization to membrane	4/25	195/18866	0.000118	0.00127257	0.000491	TNF/IFNG/BCL2/TP53	4
BP	GO:0006959	humoral immune response	5/25	377/18866	0.000119	0.00127257	0.000491	F2/TNF/IFNG/BCL2/C3	5
BP	GO:0018212	peptidyl-tyrosine modification	5/25	377/18866	0.000119	0.00127257	0.000491	TNF/IFNG/IL2/TP53/CD80	5
BP	GO:0010517	regulation of phospholipase activity	3/25	73/18866	0.00012	0.00128372	0.000496	SELE/ESR1/CD86	3
BP	GO:0006801	superoxide metabolic process	3/25	74/18866	0.000125	0.00132972	0.000513	TNF/NOS3/NOS2	3
BP	GO:0017038	protein import	4/25	200/18866	0.00013	0.00133971	0.000517	IFNG/TP53/PTGS2/HSP90AA1	4
BP	GO:0038034	signal transduction in absence of ligand	3/25	75/18866	0.00013	0.00133971	0.000517	TNF/IL2/BCL2	3
BP	GO:0097192	extrinsic apoptotic signaling pathway in absence of ligand	3/25	75/18866	0.00013	0.00133971	0.000517	TNF/IL2/BCL2	3
BP	GO:0030656	regulation of vitamin metabolic process	2/25	13/18866	0.00013	0.00133971	0.000517	TNF/IFNG	2
BP	GO:0031650	regulation of heat generation	2/25	13/18866	0.00013	0.00133971	0.000517	TNF/PTGS2	2
BP	GO:1902947	regulation of tau-protein kinase activity	2/25	13/18866	0.00013	0.00133971	0.000517	IFNG/HSP90AA1	2
BP	GO:0031349	positive regulation of defense response	5/25	385/18866	0.000131	0.00133971	0.000517	TNF/IFNG/IL2/C3/PTGS2	5
BP	GO:0034341	response to interferon-gamma	4/25	202/18866	0.000135	0.0013741	0.00053	IFNG/NOS2/VCAM1/TP53	4
BP	GO:0060193	positive regulation of lipase activity	3/25	76/18866	0.000136	0.0013741	0.00053	SELE/ESR1/CD86	3
BP	GO:0150076	neuroinflammatory response	3/25	77/18866	0.000141	0.00142138	0.000549	TNF/IFNG/PTGS2	3
BP	GO:0061045	negative regulation of wound healing	3/25	78/18866	0.000146	0.00145356	0.000561	F2/TNF/NOS3	3
BP	GO:0046890	regulation of lipid biosynthetic process	4/25	207/18866	0.000149	0.00145356	0.000561	TNF/IFNG/C3/PTGS2	4
BP	GO:0006631	fatty acid metabolic process	5/25	396/18866	0.000149	0.00145356	0.000561	GSTM1/PON1/C3/PTGS2/PTGS1	5
BP	GO:0010959	regulation of metal ion transport	5/25	396/18866	0.000149	0.00145356	0.000561	F2/NOS3/IFNG/BCL2/PTGS2	5
BP	GO:0070482	response to oxygen levels	5/25	396/18866	0.000149	0.00145356	0.000561	BCL2/NOS2/TP53/SLC6A4/PTGS2	5
BP	GO:0042493	response to drug	5/25	397/18866	0.000151	0.00145356	0.000561	BCL2/NOS2/TP53/SLC6A4/PTGS2	5
BP	GO:0031282	regulation of guanylate cyclase activity	2/25	14/18866	0.000152	0.00145356	0.000561	NOS3/NOS2	2
BP	GO:0045591	positive regulation of regulatory T cell differentiation	2/25	14/18866	0.000152	0.00145356	0.000561	IFNG/IL2	2
BP	GO:0045898	regulation of RNA polymerase II transcription preinitiation complex assembly	2/25	14/18866	0.000152	0.00145356	0.000561	TP53/ESR1	2
BP	GO:0051709	regulation of killing of cells of other organism	2/25	14/18866	0.000152	0.00145356	0.000561	IFNG/NOS2	2
BP	GO:0050672	negative regulation of lymphocyte proliferation	3/25	79/18866	0.000152	0.00145356	0.000561	IL2/CD80/CD86	3
BP	GO:0032945	negative regulation of mononuclear cell proliferation	3/25	80/18866	0.000158	0.00149463	0.000577	IL2/CD80/CD86	3
BP	GO:1900182	positive regulation of protein localization to nucleus	3/25	80/18866	0.000158	0.00149463	0.000577	F2/IFNG/PTGS2	3
BP	GO:0002703	regulation of leukocyte mediated immunity	4/25	211/18866	0.00016	0.00150741	0.000582	TNF/IL2/NOS2/C3	4
BP	GO:0042362	fat-soluble vitamin biosynthetic process	2/25	15/18866	0.000175	0.00163502	0.000631	TNF/IFNG	2
BP	GO:0051044	positive regulation of membrane protein ectodomain proteolysis	2/25	15/18866	0.000175	0.00163502	0.000631	TNF/IFNG	2
BP	GO:0048708	astrocyte differentiation	3/25	83/18866	0.000176	0.00163623	0.000632	F2/TNF/IFNG	3
BP	GO:0007623	circadian rhythm	4/25	218/18866	0.000181	0.00167185	0.000645	AHR/NOS2/TP53/SLC6A4	4
BP	GO:2001233	regulation of apoptotic signaling pathway	5/25	413/18866	0.000182	0.00167185	0.000645	TNF/NOS3/BCL2/TP53/PTGS2	5
BP	GO:0006970	response to osmotic stress	3/25	85/18866	0.000189	0.00173178	0.000668	TNF/TP53/PTGS2	3
BP	GO:0032388	positive regulation of intracellular transport	4/25	222/18866	0.000194	0.00176858	0.000683	IFNG/BCL2/TP53/PTGS2	4
BP	GO:0042509	regulation of tyrosine phosphorylation of STAT protein	3/25	86/18866	0.000196	0.00176858	0.000683	TNF/IFNG/IL2	3
BP	GO:0070664	negative regulation of leukocyte proliferation	3/25	86/18866	0.000196	0.00176858	0.000683	IL2/CD80/CD86	3
BP	GO:0019372	lipoxygenase pathway	2/25	16/18866	0.0002	0.00179206	0.000692	PON1/PTGS2	2
BP	GO:0032225	regulation of synaptic transmission, dopaminergic	2/25	16/18866	0.0002	0.00179206	0.000692	SLC6A4/PTGS2	2
BP	GO:0044706	multi-multicellular organism process	4/25	226/18866	0.000208	0.00185673	0.000717	BCL2/SLC6A4/ESR1/PTGS2	4
BP	GO:0046889	positive regulation of lipid biosynthetic process	3/25	88/18866	0.000209	0.00185958	0.000718	TNF/IFNG/PTGS2	3
BP	GO:0007260	tyrosine phosphorylation of STAT protein	3/25	89/18866	0.000217	0.0019059	0.000736	TNF/IFNG/IL2	3
BP	GO:0008625	extrinsic apoptotic signaling pathway via death domain receptors	3/25	89/18866	0.000217	0.0019059	0.000736	TNF/NOS3/BCL2	3
BP	GO:0019216	regulation of lipid metabolic process	5/25	431/18866	0.000221	0.00194058	0.000749	F2/TNF/IFNG/C3/PTGS2	5
BP	GO:0031649	heat generation	2/25	17/18866	0.000226	0.00197642	0.000763	TNF/PTGS2	2
BP	GO:0060333	interferon-gamma-mediated signaling pathway	3/25	91/18866	0.000231	0.00200884	0.000775	IFNG/VCAM1/TP53	3
BP	GO:2001234	negative regulation of apoptotic signaling pathway	4/25	233/18866	0.000234	0.00202334	0.000781	TNF/NOS3/BCL2/PTGS2	4
BP	GO:0002532	production of molecular mediator involved in inflammatory response	3/25	93/18866	0.000247	0.00211457	0.000816	F2/TNF/NOS2	3
BP	GO:1903035	negative regulation of response to wounding	3/25	93/18866	0.000247	0.00211457	0.000816	F2/TNF/NOS3	3
BP	GO:1901342	regulation of vasculature development	5/25	444/18866	0.000254	0.00215604	0.000832	TNF/NOS3/C3/PTGS2/XDH	5
BP	GO:0051023	regulation of immunoglobulin secretion	2/25	18/18866	0.000255	0.00215604	0.000832	TNF/IL2	2
BP	GO:1900221	regulation of amyloid-beta clearance	2/25	18/18866	0.000255	0.00215604	0.000832	TNF/IFNG	2
BP	GO:0035249	synaptic transmission, glutamatergic	3/25	96/18866	0.000271	0.00228314	0.000881	TNF/GRIA2/PTGS2	3
BP	GO:0033002	muscle cell proliferation	4/25	244/18866	0.000279	0.00231504	0.000894	TNF/NOS3/IFNG/PTGS2	4
BP	GO:0042100	B cell proliferation	3/25	97/18866	0.000279	0.00231504	0.000894	AHR/IL2/BCL2	3
BP	GO:0050764	regulation of phagocytosis	3/25	97/18866	0.000279	0.00231504	0.000894	TNF/IFNG/C3	3
BP	GO:1901216	positive regulation of neuron death	3/25	97/18866	0.000279	0.00231504	0.000894	TNF/IFNG/TP53	3
BP	GO:0002922	positive regulation of humoral immune response	2/25	19/18866	0.000284	0.00233866	0.000903	TNF/C3	2
BP	GO:0010544	negative regulation of platelet activation	2/25	19/18866	0.000284	0.00233866	0.000903	F2/NOS3	2
BP	GO:0008585	female gonad development	3/25	100/18866	0.000305	0.00250129	0.000966	NOS3/BCL2/ESR1	3
BP	GO:0060191	regulation of lipase activity	3/25	101/18866	0.000314	0.00255453	0.000986	SELE/ESR1/CD86	3
BP	GO:0006525	arginine metabolic process	2/25	20/18866	0.000316	0.00255453	0.000986	NOS3/NOS2	2
BP	GO:1902004	positive regulation of amyloid-beta formation	2/25	20/18866	0.000316	0.00255453	0.000986	TNF/IFNG	2
BP	GO:0051924	regulation of calcium ion transport	4/25	253/18866	0.00032	0.00257964	0.000996	F2/NOS3/BCL2/PTGS2	4
BP	GO:0008630	intrinsic apoptotic signaling pathway in response to DNA damage	3/25	103/18866	0.000333	0.00267393	0.00103218	TNF/BCL2/TP53	3
BP	GO:0031667	response to nutrient levels	5/25	473/18866	0.00034	0.00270974	0.00104601	BCL2/PON1/TP53/SLC6A4/PTGS2	5
BP	GO:0051346	negative regulation of hydrolase activity	5/25	473/18866	0.00034	0.00270974	0.00104601	TNF/NOS3/TP53/C3/PTGS2	5
BP	GO:0009110	vitamin biosynthetic process	2/25	21/18866	0.000349	0.00272234	0.00105087	TNF/IFNG	2
BP	GO:0010893	positive regulation of steroid biosynthetic process	2/25	21/18866	0.000349	0.00272234	0.00105087	TNF/IFNG	2
BP	GO:0030728	ovulation	2/25	21/18866	0.000349	0.00272234	0.00105087	NOS3/PTGS2	2
BP	GO:0048305	immunoglobulin secretion	2/25	21/18866	0.000349	0.00272234	0.00105087	TNF/IL2	2
BP	GO:0090312	positive regulation of protein deacetylation	2/25	21/18866	0.000349	0.00272234	0.00105087	IFNG/TP53	2
BP	GO:0046545	development of primary female sexual characteristics	3/25	105/18866	0.000352	0.00274165	0.00105832	NOS3/BCL2/ESR1	3
BP	GO:0002708	positive regulation of lymphocyte mediated immunity	3/25	106/18866	0.000362	0.00280816	0.001084	TNF/IL2/C3	3
BP	GO:2001237	negative regulation of extrinsic apoptotic signaling pathway	3/25	107/18866	0.000373	0.00287553	0.00111001	TNF/NOS3/BCL2	3
BP	GO:0033157	regulation of intracellular protein transport	4/25	264/18866	0.000376	0.00289216	0.00111642	IFNG/BCL2/TP53/PTGS2	4
BP	GO:0042359	vitamin D metabolic process	2/25	22/18866	0.000383	0.00292388	0.00112867	TNF/IFNG	2
BP	GO:0045624	positive regulation of T-helper cell differentiation	2/25	22/18866	0.000383	0.00292388	0.00112867	CD80/CD86	2
BP	GO:0016049	cell growth	5/25	490/18866	0.0004	0.00304182	0.0011742	F2/IL2/BCL2/TP53/HSP90AA1	5
BP	GO:0042303	molting cycle	3/25	111/18866	0.000415	0.00311679	0.00120313	TNF/BCL2/PTGS2	3
BP	GO:0042633	hair cycle	3/25	111/18866	0.000415	0.00311679	0.00120313	TNF/BCL2/PTGS2	3
BP	GO:0031281	positive regulation of cyclase activity	2/25	23/18866	0.000419	0.00311679	0.00120313	NOS3/NOS2	2
BP	GO:0051043	regulation of membrane protein ectodomain proteolysis	2/25	23/18866	0.000419	0.00311679	0.00120313	TNF/IFNG	2
BP	GO:1904996	positive regulation of leukocyte adhesion to vascular endothelial cell	2/25	23/18866	0.000419	0.00311679	0.00120313	TNF/SELE	2
BP	GO:2000178	negative regulation of neural precursor cell proliferation	2/25	23/18866	0.000419	0.00311679	0.00120313	TP53/SLC6A4	2
BP	GO:0046822	regulation of nucleocytoplasmic transport	3/25	112/18866	0.000426	0.00315414	0.00121755	IFNG/TP53/PTGS2	3
BP	GO:1903706	regulation of hemopoiesis	5/25	498/18866	0.000431	0.00317965	0.0012274	TNF/IFNG/IL2/CD80/CD86	5
BP	GO:0001676	long-chain fatty acid metabolic process	3/25	113/18866	0.000437	0.00321361	0.00124051	GSTM1/PTGS2/PTGS1	3
BP	GO:0034504	protein localization to nucleus	4/25	277/18866	0.000451	0.00330403	0.00127541	F2/IFNG/TP53/PTGS2	4
BP	GO:0051349	positive regulation of lyase activity	2/25	24/18866	0.000457	0.00332351	0.00128294	NOS3/NOS2	2
BP	GO:1902993	positive regulation of amyloid precursor protein catabolic process	2/25	24/18866	0.000457	0.00332351	0.00128294	TNF/IFNG	2
BP	GO:0060964	regulation of gene silencing by miRNA	3/25	116/18866	0.000472	0.00341963	0.00132004	TNF/TP53/ESR1	3
BP	GO:0006805	xenobiotic metabolic process	3/25	118/18866	0.000496	0.00355638	0.00137282	AHR/GSTM1/PTGS1	3
BP	GO:0033559	unsaturated fatty acid metabolic process	3/25	118/18866	0.000496	0.00355638	0.00137282	GSTM1/PTGS2/PTGS1	3
BP	GO:0050868	negative regulation of T cell activation	3/25	118/18866	0.000496	0.00355638	0.00137282	IL2/CD80/CD86	3
BP	GO:0046660	female sex differentiation	3/25	119/18866	0.000509	0.0036322	0.00140209	NOS3/BCL2/ESR1	3
BP	GO:0060147	regulation of posttranscriptional gene silencing	3/25	120/18866	0.000521	0.00368051	0.00142074	TNF/TP53/ESR1	3
BP	GO:0060966	regulation of gene silencing by RNA	3/25	120/18866	0.000521	0.00368051	0.00142074	TNF/TP53/ESR1	3
BP	GO:0120254	olefinic compound metabolic process	3/25	121/18866	0.000534	0.00368051	0.00142074	GSTM1/PTGS2/PTGS1	3
BP	GO:1900542	regulation of purine nucleotide metabolic process	3/25	121/18866	0.000534	0.00368051	0.00142074	NOS3/IFNG/NOS2	3
BP	GO:0097193	intrinsic apoptotic signaling pathway	4/25	290/18866	0.000536	0.00368051	0.00142074	TNF/BCL2/TP53/PTGS2	4
BP	GO:0019430	removal of superoxide radicals	2/25	26/18866	0.000537	0.00368051	0.00142074	TNF/NOS3	2
BP	GO:0030810	positive regulation of nucleotide biosynthetic process	2/25	26/18866	0.000537	0.00368051	0.00142074	NOS3/NOS2	2
BP	GO:0032743	positive regulation of interleukin-2 production	2/25	26/18866	0.000537	0.00368051	0.00142074	CD80/CD86	2
BP	GO:0051123	RNA polymerase II preinitiation complex assembly	2/25	26/18866	0.000537	0.00368051	0.00142074	TP53/ESR1	2
BP	GO:1900373	positive regulation of purine nucleotide biosynthetic process	2/25	26/18866	0.000537	0.00368051	0.00142074	NOS3/NOS2	2
BP	GO:1900739	regulation of protein insertion into mitochondrial membrane involved in apoptotic signaling pathway	2/25	26/18866	0.000537	0.00368051	0.00142074	BCL2/TP53	2
BP	GO:1900740	positive regulation of protein insertion into mitochondrial membrane involved in apoptotic signaling pathway	2/25	26/18866	0.000537	0.00368051	0.00142074	BCL2/TP53	2
BP	GO:0032409	regulation of transporter activity	4/25	291/18866	0.000543	0.00370792	0.00143132	IFNG/BCL2/PON1/GRIA2	4
BP	GO:0006140	regulation of nucleotide metabolic process	3/25	123/18866	0.00056	0.00379754	0.00146592	NOS3/IFNG/NOS2	3
BP	GO:0071466	cellular response to xenobiotic stimulus	3/25	123/18866	0.00056	0.00379754	0.00146592	AHR/GSTM1/PTGS1	3
BP	GO:0050768	negative regulation of neurogenesis	4/25	295/18866	0.000572	0.00384065	0.00148256	F2/TNF/TP53/SLC6A4	4
BP	GO:0022612	gland morphogenesis	3/25	124/18866	0.000573	0.00384065	0.00148256	TNF/BCL2/ESR1	3
BP	GO:0001963	synaptic transmission, dopaminergic	2/25	27/18866	0.00058	0.00384065	0.00148256	SLC6A4/PTGS2	2
BP	GO:0009065	glutamine family amino acid catabolic process	2/25	27/18866	0.00058	0.00384065	0.00148256	NOS3/NOS2	2
BP	GO:0009651	response to salt stress	2/25	27/18866	0.00058	0.00384065	0.00148256	TNF/TP53	2
BP	GO:0045672	positive regulation of osteoclast differentiation	2/25	27/18866	0.00058	0.00384065	0.00148256	TNF/IFNG	2
BP	GO:0048143	astrocyte activation	2/25	27/18866	0.00058	0.00384065	0.00148256	TNF/IFNG	2
BP	GO:1900180	regulation of protein localization to nucleus	3/25	127/18866	0.000615	0.00398795	0.00153942	F2/IFNG/PTGS2	3
BP	GO:0010632	regulation of epithelial cell migration	4/25	301/18866	0.000617	0.00398795	0.00153942	TNF/NOS3/IFNG/PTGS2	4
BP	GO:0002360	T cell lineage commitment	2/25	28/18866	0.000624	0.00398795	0.00153942	BCL2/TP53	2
BP	GO:0010575	positive regulation of vascular endothelial growth factor production	2/25	28/18866	0.000624	0.00398795	0.00153942	C3/PTGS2	2
BP	GO:0032800	receptor biosynthetic process	2/25	28/18866	0.000624	0.00398795	0.00153942	TNF/IFNG	2
BP	GO:0045745	positive regulation of G protein-coupled receptor signaling pathway	2/25	28/18866	0.000624	0.00398795	0.00153942	F2/C3	2
BP	GO:0071450	cellular response to oxygen radical	2/25	28/18866	0.000624	0.00398795	0.00153942	TNF/NOS3	2
BP	GO:0071451	cellular response to superoxide	2/25	28/18866	0.000624	0.00398795	0.00153942	TNF/NOS3	2
BP	GO:0072376	protein activation cascade	2/25	28/18866	0.000624	0.00398795	0.00153942	F2/F10	2
BP	GO:0072378	blood coagulation, fibrin clot formation	2/25	28/18866	0.000624	0.00398795	0.00153942	F2/F10	2
BP	GO:1902932	positive regulation of alcohol biosynthetic process	2/25	28/18866	0.000624	0.00398795	0.00153942	TNF/IFNG	2
BP	GO:0009410	response to xenobiotic stimulus	3/25	130/18866	0.000658	0.00419296	0.00161856	AHR/GSTM1/PTGS1	3
BP	GO:0007263	nitric oxide mediated signal transduction	2/25	29/18866	0.00067	0.00423937	0.00163647	NOS3/NOS2	2
BP	GO:0048873	homeostasis of number of cells within a tissue	2/25	29/18866	0.00067	0.00423937	0.00163647	NOS3/BCL2	2
BP	GO:0034599	cellular response to oxidative stress	4/25	310/18866	0.000689	0.00434625	0.00167773	TNF/NOS3/BCL2/TP53	4
BP	GO:1903532	positive regulation of secretion by cell	4/25	313/18866	0.000714	0.00442471	0.00170802	TNF/IFNG/IL2/SLC6A4	4
BP	GO:0000303	response to superoxide	2/25	30/18866	0.000717	0.00442471	0.00170802	TNF/NOS3	2
BP	GO:0001516	prostaglandin biosynthetic process	2/25	30/18866	0.000717	0.00442471	0.00170802	PTGS2/PTGS1	2
BP	GO:0001844	protein insertion into mitochondrial membrane involved in apoptotic signaling pathway	2/25	30/18866	0.000717	0.00442471	0.00170802	BCL2/TP53	2
BP	GO:0043457	regulation of cellular respiration	2/25	30/18866	0.000717	0.00442471	0.00170802	IFNG/NOS2	2
BP	GO:0046457	prostanoid biosynthetic process	2/25	30/18866	0.000717	0.00442471	0.00170802	PTGS2/PTGS1	2
BP	GO:0002920	regulation of humoral immune response	3/25	134/18866	0.000719	0.00442471	0.00170802	F2/TNF/C3	3
BP	GO:0046683	response to organophosphorus	3/25	134/18866	0.000719	0.00442471	0.00170802	AHR/SLC6A4/PTGS2	3
BP	GO:0000305	response to oxygen radical	2/25	31/18866	0.000766	0.00460555	0.00177782	TNF/NOS3	2
BP	GO:0032770	positive regulation of monooxygenase activity	2/25	31/18866	0.000766	0.00460555	0.00177782	TNF/IFNG	2
BP	GO:0045940	positive regulation of steroid metabolic process	2/25	31/18866	0.000766	0.00460555	0.00177782	TNF/IFNG	2
BP	GO:0060261	positive regulation of transcription initiation from RNA polymerase II promoter	2/25	31/18866	0.000766	0.00460555	0.00177782	TP53/ESR1	2
BP	GO:1902253	regulation of intrinsic apoptotic signaling pathway by p53 class mediator	2/25	31/18866	0.000766	0.00460555	0.00177782	BCL2/TP53	2
BP	GO:0051961	negative regulation of nervous system development	4/25	319/18866	0.000766	0.00460555	0.00177782	F2/TNF/TP53/SLC6A4	4
BP	GO:0030183	B cell differentiation	3/25	137/18866	0.000766	0.00460555	0.00177782	BCL2/VCAM1/TP53	3
BP	GO:1903038	negative regulation of leukocyte cell-cell adhesion	3/25	137/18866	0.000766	0.00460555	0.00177782	IL2/CD80/CD86	3
BP	GO:0034612	response to tumor necrosis factor	4/25	320/18866	0.000775	0.00464557	0.00179327	TNF/TP53/SELE/PTGS2	4
BP	GO:1901214	regulation of neuron death	4/25	321/18866	0.000785	0.004686	0.00180888	TNF/IFNG/BCL2/TP53	4
BP	GO:0007204	positive regulation of cytosolic calcium ion concentration	4/25	322/18866	0.000794	0.00472664	0.00182457	F2/IL2/BCL2/ESR1	4
BP	GO:0009895	negative regulation of catabolic process	4/25	323/18866	0.000803	0.0047675	0.00184034	TNF/BCL2/NOS2/TP53	4
BP	GO:0045589	regulation of regulatory T cell differentiation	2/25	32/18866	0.000816	0.00478953	0.00184884	IFNG/IL2	2
BP	GO:0009411	response to UV	3/25	140/18866	0.000816	0.00478953	0.00184884	BCL2/TP53/PTGS2	3
BP	GO:0060968	regulation of gene silencing	3/25	140/18866	0.000816	0.00478953	0.00184884	TNF/TP53/ESR1	3
BP	GO:0072655	establishment of protein localization to mitochondrion	3/25	140/18866	0.000816	0.00478953	0.00184884	BCL2/TP53/HSP90AA1	3
BP	GO:0071496	cellular response to external stimulus	4/25	326/18866	0.000831	0.00486095	0.00187641	BCL2/VCAM1/TP53/PTGS2	4
BP	GO:0032355	response to estradiol	3/25	141/18866	0.000833	0.00486095	0.00187641	SLC6A4/ESR1/PTGS2	3
BP	GO:0007006	mitochondrial membrane organization	3/25	142/18866	0.00085	0.00493285	0.00190417	BCL2/TP53/HSP90AA1	3
BP	GO:0007292	female gamete generation	3/25	142/18866	0.00085	0.00493285	0.00190417	NOS3/BCL2/PTGS2	3
BP	GO:0035296	regulation of tube diameter	3/25	143/18866	0.000868	0.00497726	0.00192131	NOS3/SLC6A4/PTGS2	3
BP	GO:0097746	regulation of blood vessel diameter	3/25	143/18866	0.000868	0.00497726	0.00192131	NOS3/SLC6A4/PTGS2	3
BP	GO:0002861	regulation of inflammatory response to antigenic stimulus	2/25	33/18866	0.000868	0.00497726	0.00192131	TNF/C3	2
BP	GO:1902003	regulation of amyloid-beta formation	2/25	33/18866	0.000868	0.00497726	0.00192131	TNF/IFNG	2
BP	GO:0035150	regulation of tube size	3/25	144/18866	0.000886	0.00504922	0.00194909	NOS3/SLC6A4/PTGS2	3
BP	GO:0070585	protein localization to mitochondrion	3/25	144/18866	0.000886	0.00504922	0.00194909	BCL2/TP53/HSP90AA1	3
BP	GO:0008202	steroid metabolic process	4/25	332/18866	0.000889	0.00505716	0.00195215	TNF/IFNG/PON1/ESR1	4
BP	GO:0007202	activation of phospholipase C activity	2/25	34/18866	0.000921	0.00519499	0.00200536	SELE/CD86	2
BP	GO:0042759	long-chain fatty acid biosynthetic process	2/25	34/18866	0.000921	0.00519499	0.00200536	GSTM1/PTGS2	2
BP	GO:0050715	positive regulation of cytokine secretion	2/25	34/18866	0.000921	0.00519499	0.00200536	TNF/IFNG	2
BP	GO:0051384	response to glucocorticoid	3/25	147/18866	0.00094	0.00528461	0.00203995	TNF/BCL2/PTGS2	3
BP	GO:0051047	positive regulation of secretion	4/25	340/18866	0.000972	0.00541928	0.00209194	TNF/IFNG/IL2/SLC6A4	4
BP	GO:0045066	regulatory T cell differentiation	2/25	35/18866	0.000977	0.00541928	0.00209194	IFNG/IL2	2
BP	GO:0110111	negative regulation of animal organ morphogenesis	2/25	35/18866	0.000977	0.00541928	0.00209194	TNF/BCL2	2
BP	GO:1901030	positive regulation of mitochondrial outer membrane permeabilization involved in apoptotic signaling pathway	2/25	35/18866	0.000977	0.00541928	0.00209194	BCL2/TP53	2
BP	GO:0014074	response to purine-containing compound	3/25	149/18866	0.000977	0.00541928	0.00209194	AHR/SLC6A4/PTGS2	3
BP	GO:0019058	viral life cycle	4/25	341/18866	0.000982	0.005432	0.00209684	TNF/BCL2/CD80/CD86	4
BP	GO:0006606	protein import into nucleus	3/25	150/18866	0.000997	0.00549469	0.00212105	IFNG/TP53/PTGS2	3
BP	GO:0061041	regulation of wound healing	3/25	151/18866	0.00101586	0.00558584	0.00215623	F2/TNF/NOS3	3
BP	GO:0010543	regulation of platelet activation	2/25	36/18866	0.00103314	0.0056041	0.00216328	F2/NOS3	2
BP	GO:0034405	response to fluid shear stress	2/25	36/18866	0.00103314	0.0056041	0.00216328	NOS3/PTGS2	2
BP	GO:1901099	negative regulation of signal transduction in absence of ligand	2/25	36/18866	0.00103314	0.0056041	0.00216328	TNF/BCL2	2
BP	GO:2000310	regulation of NMDA receptor activity	2/25	36/18866	0.00103314	0.0056041	0.00216328	IFNG/GRIA2	2
BP	GO:2001240	negative regulation of extrinsic apoptotic signaling pathway in absence of ligand	2/25	36/18866	0.00103314	0.0056041	0.00216328	TNF/BCL2	2
BP	GO:0048545	response to steroid hormone	4/25	346/18866	0.001037	0.00560986	0.0021655	TNF/BCL2/ESR1/PTGS2	4
BP	GO:0002706	regulation of lymphocyte mediated immunity	3/25	154/18866	0.00107522	0.00578544	0.00223328	TNF/IL2/C3	3
BP	GO:0051250	negative regulation of lymphocyte activation	3/25	154/18866	0.00107522	0.00578544	0.00223328	IL2/CD80/CD86	3
BP	GO:0060260	regulation of transcription initiation from RNA polymerase II promoter	2/25	37/18866	0.00109129	0.00582507	0.00224858	TP53/ESR1	2
BP	GO:0070897	transcription preinitiation complex assembly	2/25	37/18866	0.00109129	0.00582507	0.00224858	TP53/ESR1	2
BP	GO:1904994	regulation of leukocyte adhesion to vascular endothelial cell	2/25	37/18866	0.00109129	0.00582507	0.00224858	TNF/SELE	2
BP	GO:0048754	branching morphogenesis of an epithelial tube	3/25	155/18866	0.00109549	0.00583194	0.00225123	TNF/BCL2/ESR1	3
BP	GO:0050708	regulation of protein secretion	4/25	352/18866	0.00110522	0.00586818	0.00226522	TNF/IFNG/IL2/NOS2	4
BP	GO:0030902	hindbrain development	3/25	156/18866	0.00111599	0.00590975	0.00228127	BCL2/TP53/SLC6A4	3
BP	GO:0043271	negative regulation of ion transport	3/25	157/18866	0.00113674	0.00600378	0.00231756	NOS3/BCL2/PTGS2	3
BP	GO:0010661	positive regulation of muscle cell apoptotic process	2/25	38/18866	0.00115099	0.00603141	0.00232823	IFNG/TP53	2
BP	GO:0043029	T cell homeostasis	2/25	38/18866	0.00115099	0.00603141	0.00232823	IL2/BCL2	2
BP	GO:2000144	positive regulation of DNA-templated transcription, initiation	2/25	38/18866	0.00115099	0.00603141	0.00232823	TP53/ESR1	2
BP	GO:0051480	regulation of cytosolic calcium ion concentration	4/25	357/18866	0.00116444	0.00608601	0.0023493	F2/IL2/BCL2/ESR1	4
BP	GO:0032386	regulation of intracellular transport	4/25	358/18866	0.00117654	0.00613331	0.00236757	IFNG/BCL2/TP53/PTGS2	4
BP	GO:0070997	neuron death	4/25	360/18866	0.00120102	0.0062447	0.00241056	TNF/IFNG/BCL2/TP53	4
BP	GO:0032660	regulation of interleukin-17 production	2/25	39/18866	0.00121222	0.00627042	0.00242049	IFNG/IL2	2
BP	GO:0034205	amyloid-beta formation	2/25	39/18866	0.00121222	0.00627042	0.00242049	TNF/IFNG	2
BP	GO:0043467	regulation of generation of precursor metabolites and energy	3/25	162/18866	0.00124414	0.00640256	0.0024715	IFNG/NOS2/TP53	3
BP	GO:2001236	regulation of extrinsic apoptotic signaling pathway	3/25	162/18866	0.00124414	0.00640256	0.0024715	TNF/NOS3/BCL2	3
BP	GO:0010631	epithelial cell migration	4/25	365/18866	0.00126379	0.00648702	0.0025041	TNF/NOS3/IFNG/PTGS2	4
BP	GO:0042307	positive regulation of protein import into nucleus	2/25	40/18866	0.00127498	0.00649465	0.00250705	IFNG/PTGS2	2
BP	GO:1902895	positive regulation of pri-miRNA transcription by RNA polymerase II	2/25	40/18866	0.00127498	0.00649465	0.00250705	TNF/TP53	2
BP	GO:1902991	regulation of amyloid precursor protein catabolic process	2/25	40/18866	0.00127498	0.00649465	0.00250705	TNF/IFNG	2
BP	GO:0031960	response to corticosteroid	3/25	164/18866	0.00128884	0.00653207	0.00252149	TNF/BCL2/PTGS2	3
BP	GO:0043535	regulation of blood vessel endothelial cell migration	3/25	164/18866	0.00128884	0.00653207	0.00252149	TNF/NOS3/PTGS2	3
BP	GO:0090132	epithelium migration	4/25	368/18866	0.00130254	0.00658487	0.00254187	TNF/NOS3/IFNG/PTGS2	4
BP	GO:0002460	adaptive immune response based on somatic recombination of immune receptors built from immunoglobulin superfamily domains	4/25	370/18866	0.00132883	0.00669603	0.00258478	TNF/IL2/C3/CD80	4
BP	GO:0009408	response to heat	3/25	166/18866	0.00133453	0.00669603	0.00258478	NOS3/PTGS2/HSP90AA1	3
BP	GO:2001242	regulation of intrinsic apoptotic signaling pathway	3/25	166/18866	0.00133453	0.00669603	0.00258478	BCL2/TP53/PTGS2	3
BP	GO:0030890	positive regulation of B cell proliferation	2/25	41/18866	0.00133928	0.00670309	0.00258751	IL2/BCL2	2
BP	GO:0090130	tissue migration	4/25	374/18866	0.00138253	0.00690232	0.00266441	TNF/NOS3/IFNG/PTGS2	4
BP	GO:0006509	membrane protein ectodomain proteolysis	2/25	42/18866	0.00140511	0.00696308	0.00268787	TNF/IFNG	2
BP	GO:1900371	regulation of purine nucleotide biosynthetic process	2/25	42/18866	0.00140511	0.00696308	0.00268787	NOS3/NOS2	2
BP	GO:1904591	positive regulation of protein import	2/25	42/18866	0.00140511	0.00696308	0.00268787	IFNG/PTGS2	2
BP	GO:0032635	interleukin-6 production	3/25	170/18866	0.00142897	0.0070639	0.00272679	TNF/IFNG/NOS2	3
BP	GO:0030307	positive regulation of cell growth	3/25	171/18866	0.00145322	0.00711368	0.002746	F2/IL2/BCL2	3
BP	GO:0030856	regulation of epithelial cell differentiation	3/25	171/18866	0.00145322	0.00711368	0.002746	TNF/IFNG/XDH	3
BP	GO:0051170	import into nucleus	3/25	171/18866	0.00145322	0.00711368	0.002746	IFNG/TP53/PTGS2	3
BP	GO:1905952	regulation of lipid localization	3/25	171/18866	0.00145322	0.00711368	0.002746	TNF/PON1/C3	3
BP	GO:0030808	regulation of nucleotide biosynthetic process	2/25	43/18866	0.00147245	0.00717284	0.00276884	NOS3/NOS2	2
BP	GO:0150077	regulation of neuroinflammatory response	2/25	43/18866	0.00147245	0.00717284	0.00276884	TNF/PTGS2	2
BP	GO:0050714	positive regulation of protein secretion	3/25	172/18866	0.00147773	0.00717545	0.00276985	TNF/IFNG/IL2	3
BP	GO:0002791	regulation of peptide secretion	4/25	381/18866	0.00148014	0.00717545	0.00276985	TNF/IFNG/IL2/NOS2	4
BP	GO:0006909	phagocytosis	4/25	382/18866	0.00149447	0.00722745	0.00278992	TNF/IFNG/C3/HSP90AA1	4
BP	GO:0006633	fatty acid biosynthetic process	3/25	173/18866	0.00150249	0.0072488	0.00279816	GSTM1/PTGS2/PTGS1	3
BP	GO:0032620	interleukin-17 production	2/25	44/18866	0.00154132	0.00741829	0.00286359	IFNG/IL2	2
BP	GO:0010634	positive regulation of epithelial cell migration	3/25	176/18866	0.00157835	0.00757837	0.00292538	NOS3/IFNG/PTGS2	3
BP	GO:0006775	fat-soluble vitamin metabolic process	2/25	45/18866	0.0016117	0.00761101	0.00293798	TNF/IFNG	2
BP	GO:0014002	astrocyte development	2/25	45/18866	0.0016117	0.00761101	0.00293798	TNF/IFNG	2
BP	GO:0035094	response to nicotine	2/25	45/18866	0.0016117	0.00761101	0.00293798	TNF/BCL2	2
BP	GO:0042771	intrinsic apoptotic signaling pathway in response to DNA damage by p53 class mediator	2/25	45/18866	0.0016117	0.00761101	0.00293798	BCL2/TP53	2
BP	GO:0070266	necroptotic process	2/25	45/18866	0.0016117	0.00761101	0.00293798	TNF/TP53	2
BP	GO:0090311	regulation of protein deacetylation	2/25	45/18866	0.0016117	0.00761101	0.00293798	IFNG/TP53	2
BP	GO:1901028	regulation of mitochondrial outer membrane permeabilization involved in apoptotic signaling pathway	2/25	45/18866	0.0016117	0.00761101	0.00293798	BCL2/TP53	2
BP	GO:0048771	tissue remodeling	3/25	178/18866	0.00163024	0.00768052	0.00296481	NOS3/IL2/TP53	3
BP	GO:2000142	regulation of DNA-templated transcription, initiation	2/25	46/18866	0.00168359	0.00791328	0.00305466	TP53/ESR1	2
BP	GO:0050796	regulation of insulin secretion	3/25	181/18866	0.00171007	0.00801896	0.00309546	TNF/IFNG/NOS2	3
BP	GO:0042176	regulation of protein catabolic process	4/25	397/18866	0.00172123	0.00805246	0.00310839	TNF/IFNG/NOS2/HSP90AA1	4
BP	GO:0007157	heterophilic cell-cell adhesion via plasma membrane cell adhesion molecules	2/25	47/18866	0.00175699	0.00812296	0.0031356	VCAM1/SELE	2
BP	GO:0022602	ovulation cycle process	2/25	47/18866	0.00175699	0.00812296	0.0031356	NOS3/ESR1	2
BP	GO:0042551	neuron maturation	2/25	47/18866	0.00175699	0.00812296	0.0031356	BCL2/C3	2
BP	GO:0045776	negative regulation of blood pressure	2/25	47/18866	0.00175699	0.00812296	0.0031356	NOS3/NOS2	2
BP	GO:0046677	response to antibiotic	2/25	47/18866	0.00175699	0.00812296	0.0031356	TP53/HSP90AA1	2
BP	GO:1903034	regulation of response to wounding	3/25	183/18866	0.00176463	0.00812296	0.0031356	F2/TNF/NOS3	3
BP	GO:2001235	positive regulation of apoptotic signaling pathway	3/25	183/18866	0.00176463	0.00812296	0.0031356	TNF/BCL2/TP53	3
BP	GO:0002695	negative regulation of leukocyte activation	3/25	184/18866	0.00179231	0.00823152	0.00317751	IL2/CD80/CD86	3
BP	GO:0045765	regulation of angiogenesis	4/25	403/18866	0.00181831	0.00833186	0.00321624	TNF/NOS3/C3/PTGS2	4
BP	GO:0045601	regulation of endothelial cell differentiation	2/25	48/18866	0.0018319	0.00833701	0.00321823	TNF/XDH	2
BP	GO:0051972	regulation of telomerase activity	2/25	48/18866	0.0018319	0.00833701	0.00321823	TP53/HSP90AA1	2
BP	GO:2001239	regulation of extrinsic apoptotic signaling pathway in absence of ligand	2/25	48/18866	0.0018319	0.00833701	0.00321823	TNF/BCL2	2
BP	GO:0061138	morphogenesis of a branching epithelium	3/25	187/18866	0.001877	0.00852292	0.00329	TNF/BCL2/ESR1	3
BP	GO:0031279	regulation of cyclase activity	2/25	49/18866	0.0019083	0.00860666	0.00332232	NOS3/NOS2	2
BP	GO:0032663	regulation of interleukin-2 production	2/25	49/18866	0.0019083	0.00860666	0.00332232	CD80/CD86	2
BP	GO:0042149	cellular response to glucose starvation	2/25	49/18866	0.0019083	0.00860666	0.00332232	BCL2/TP53	2
BP	GO:0043534	blood vessel endothelial cell migration	3/25	189/18866	0.00193482	0.0087067	0.00336094	TNF/NOS3/PTGS2	3
BP	GO:0003018	vascular process in circulatory system	3/25	190/18866	0.00196415	0.00881378	0.00340227	NOS3/SLC6A4/PTGS2	3
BP	GO:0001774	microglial cell activation	2/25	50/18866	0.00198621	0.00881378	0.00340227	TNF/IFNG	2
BP	GO:0002269	leukocyte activation involved in inflammatory response	2/25	50/18866	0.00198621	0.00881378	0.00340227	TNF/IFNG	2
BP	GO:0030195	negative regulation of blood coagulation	2/25	50/18866	0.00198621	0.00881378	0.00340227	F2/NOS3	2
BP	GO:0042987	amyloid precursor protein catabolic process	2/25	50/18866	0.00198621	0.00881378	0.00340227	TNF/IFNG	2
BP	GO:0097300	programmed necrotic cell death	2/25	50/18866	0.00198621	0.00881378	0.00340227	TNF/TP53	2
BP	GO:0022408	negative regulation of cell-cell adhesion	3/25	191/18866	0.00199375	0.00881378	0.00340227	IL2/CD80/CD86	3
BP	GO:0035265	organ growth	3/25	191/18866	0.00199375	0.00881378	0.00340227	BCL2/SLC6A4/ESR1	3
BP	GO:0002793	positive regulation of peptide secretion	3/25	193/18866	0.00205379	0.00905166	0.0034941	TNF/IFNG/IL2	3
BP	GO:0050435	amyloid-beta metabolic process	2/25	51/18866	0.0020656	0.00905166	0.0034941	TNF/IFNG	2
BP	GO:1900047	negative regulation of hemostasis	2/25	51/18866	0.0020656	0.00905166	0.0034941	F2/NOS3	2
BP	GO:1902893	regulation of pri-miRNA transcription by RNA polymerase II	2/25	51/18866	0.0020656	0.00905166	0.0034941	TNF/TP53	2
BP	GO:0001558	regulation of cell growth	4/25	420/18866	0.00211406	0.00922763	0.00356202	F2/IL2/BCL2/TP53	4
BP	GO:0050864	regulation of B cell activation	3/25	195/18866	0.00211495	0.00922763	0.00356202	AHR/IL2/BCL2	3
BP	GO:0007565	female pregnancy	3/25	196/18866	0.00214596	0.00928447	0.00358397	BCL2/ESR1/PTGS2	3
BP	GO:0010883	regulation of lipid storage	2/25	52/18866	0.00214648	0.00928447	0.00358397	TNF/C3	2
BP	GO:0048260	positive regulation of receptor-mediated endocytosis	2/25	52/18866	0.00214648	0.00928447	0.00358397	SELE/C3	2
BP	GO:0051339	regulation of lyase activity	2/25	52/18866	0.00214648	0.00928447	0.00358397	NOS3/NOS2	2
BP	GO:0043112	receptor metabolic process	3/25	198/18866	0.00220881	0.0095335	0.0036801	TNF/IFNG/SELE	3
BP	GO:0006816	calcium ion transport	4/25	426/18866	0.00222598	0.00955834	0.00368969	F2/NOS3/BCL2/PTGS2	4
BP	GO:0032731	positive regulation of interleukin-1 beta production	2/25	53/18866	0.00222885	0.00955834	0.00368969	TNF/IFNG	2
BP	GO:0061614	pri-miRNA transcription by RNA polymerase II	2/25	53/18866	0.00222885	0.00955834	0.00368969	TNF/TP53	2
BP	GO:0001763	morphogenesis of a branching structure	3/25	201/18866	0.00230523	0.00985476	0.00380411	TNF/BCL2/ESR1	3
BP	GO:0030857	negative regulation of epithelial cell differentiation	2/25	54/18866	0.0023127	0.00985476	0.00380411	IFNG/XDH	2
BP	GO:0032623	interleukin-2 production	2/25	54/18866	0.0023127	0.00985476	0.00380411	CD80/CD86	2
CC	GO:0009897	external side of plasma membrane	7/25	417/19559	6.57e-07	7.42e-05	5.19e-05	F2/TNF/VCAM1/F10/GRIA2/CD80/CD86	7
CC	GO:0045121	membrane raft	5/25	329/19559	5.26e-05	0.00181148	0.00126559	TNF/NOS3/SELE/SLC6A4/PTGS2	5
CC	GO:0098857	membrane microdomain	5/25	330/19559	5.34e-05	0.00181148	0.00126559	TNF/NOS3/SELE/SLC6A4/PTGS2	5
CC	GO:0098589	membrane region	5/25	343/19559	6.41e-05	0.00181148	0.00126559	TNF/NOS3/SELE/SLC6A4/PTGS2	5
CC	GO:0005901	caveola	3/25	82/19559	0.000153	0.0034539	0.00241306	NOS3/SELE/PTGS2	3
CC	GO:0044853	plasma membrane raft	3/25	113/19559	0.000394	0.00741332	0.00517931	NOS3/SELE/PTGS2	3
CC	GO:0005788	endoplasmic reticulum lumen	4/25	308/19559	0.000587	0.00948324	0.00662546	F2/F10/C3/PTGS2	4
MF	GO:0001091	RNA polymerase II general transcription initiation factor binding	3/25	19/18352	2.13e-06	0.000378	0.000198	AHR/TP53/ESR1	3
MF	GO:0140296	general transcription initiation factor binding	3/25	44/18352	2.85e-05	0.00199249	0.00104276	AHR/TP53/ESR1	3
MF	GO:0020037	heme binding	4/25	138/18352	3.42e-05	0.00199249	0.00104276	NOS3/NOS2/PTGS2/PTGS1	4
MF	GO:0046906	tetrapyrrole binding	4/25	148/18352	4.5e-05	0.00199249	0.00104276	NOS3/NOS2/PTGS2/PTGS1	4
MF	GO:0016705	oxidoreductase activity, acting on paired donors, with incorporation or reduction of molecular oxygen	4/25	162/18352	6.4e-05	0.00226709	0.00118647	NOS3/NOS2/PTGS2/PTGS1	4
MF	GO:0001094	TFIID-class transcription factor complex binding	2/25	10/18352	7.96e-05	0.0023493	0.00122949	AHR/TP53	2
MF	GO:0001098	basal transcription machinery binding	3/25	72/18352	0.000125	0.00270795	0.00141719	AHR/TP53/ESR1	3
MF	GO:0001099	basal RNA polymerase II transcription machinery binding	3/25	72/18352	0.000125	0.00270795	0.00141719	AHR/TP53/ESR1	3
MF	GO:0016653	oxidoreductase activity, acting on NAD(P)H, heme protein as acceptor	2/25	13/18352	0.000138	0.00270795	0.00141719	NOS3/NOS2	2
MF	GO:0050660	flavin adenine dinucleotide binding	3/25	81/18352	0.000178	0.0031439	0.00164534	NOS3/NOS2/XDH	3
MF	GO:0010181	FMN binding	2/25	16/18352	0.000211	0.00340008	0.00177941	NOS3/NOS2	2
MF	GO:0017025	TBP-class protein binding	2/25	26/18352	0.000568	0.00837099	0.00438089	AHR/ESR1	2
MF	GO:0001223	transcription coactivator binding	2/25	29/18352	0.000707	0.00962875	0.00503913	AHR/ESR1	2
