# Supplementary material for: Exploring the pharmacological mechanism of Tripterygium wilfordii hook for treatment of Behcet’s disease using network pharmacology and molecular docking
Source: Medicine (Baltimore). 2023 Oct 20;102(42):e34512. doi: 10.1097/MD.0000000000034512 (PMC10589559; doi:10.1097/MD.0000000000034512)
Supplement: Supplementary file 3 [file medi-102-e34512-s003.xlsx]

## Sheet: S3 KEGG result
ID	Description	GeneRatio	BgRatio	pvalue	p.adjust	qvalue	geneID	Count
hsa05418	Fluid shear stress and atherosclerosis	9/24	139/8112	1.03225e-10	1.58967e-08	9.01862e-09	TNF/NOS3/IFNG/BCL2/GSTM1/VCAM1/TP53/SELE/HSP90AA1	9
hsa05417	Lipid and atherosclerosis	8/24	215/8112	1.09133e-07	8.40326e-06	4.7674e-06	TNF/NOS3/BCL2/VCAM1/TP53/SELE/MMP1/HSP90AA1	8
hsa05140	Leishmaniasis	5/24	77/8112	2.49465e-06	0.000128059	7.26512e-05	TNF/IFNG/NOS2/C3/PTGS2	5
hsa05323	Rheumatoid arthritis	5/24	93/8112	6.35912e-06	0.000206459	0.00011713	TNF/IFNG/MMP1/CD80/CD86	5
hsa04657	IL-17 signaling pathway	5/24	94/8112	6.7032e-06	0.000206459	0.00011713	TNF/IFNG/MMP1/PTGS2/HSP90AA1	5
hsa04933	AGE-RAGE signaling pathway in diabetic complications	5/24	100/8112	9.0863e-06	0.000220284	0.000124973	TNF/NOS3/BCL2/VCAM1/SELE	5
hsa05142	Chagas disease	5/24	102/8112	1.00129e-05	0.000220284	0.000124973	TNF/IFNG/IL2/NOS2/C3	5
hsa05144	Malaria	4/24	50/8112	1.23938e-05	0.000238581	0.000135354	TNF/IFNG/VCAM1/SELE	4
hsa05322	Systemic lupus erythematosus	5/24	136/8112	4.04721e-05	0.000692523	0.000392887	TNF/IFNG/C3/CD80/CD86	5
hsa05222	Small cell lung cancer	4/24	92/8112	0.000138384	0.00213112	0.00120904	BCL2/NOS2/TP53/PTGS2	4
hsa05152	Tuberculosis	5/24	180/8112	0.000153517	0.00214924	0.00121932	TNF/IFNG/BCL2/NOS2/C3	5
hsa04064	NF-kappa B signaling pathway	4/24	104/8112	0.000222385	0.00284577	0.00161448	TNF/BCL2/VCAM1/PTGS2	4
hsa04659	Th17 cell differentiation	4/24	108/8112	0.000257146	0.00284577	0.00161448	AHR/IFNG/IL2/HSP90AA1	4
hsa04066	HIF-1 signaling pathway	4/24	109/8112	0.000266414	0.00284577	0.00161448	NOS3/IFNG/BCL2/NOS2	4
hsa04668	TNF signaling pathway	4/24	112/8112	0.000295665	0.00284577	0.00161448	TNF/VCAM1/SELE/PTGS2	4
hsa05145	Toxoplasmosis	4/24	112/8112	0.000295665	0.00284577	0.00161448	TNF/IFNG/BCL2/NOS2	4
hsa05207	Chemical carcinogenesis - receptor activation	5/24	212/8112	0.000329429	0.00298424	0.00169304	AHR/BCL2/GSTM1/ESR1/HSP90AA1	5
hsa04071	Sphingolipid signaling pathway	4/24	119/8112	0.000372817	0.00318965	0.00180958	TNF/NOS3/BCL2/TP53	4
hsa05320	Autoimmune thyroid disease	3/24	53/8112	0.000483786	0.00384285	0.00218015	IL2/CD80/CD86	3
hsa05171	Coronavirus disease - COVID-19	5/24	232/8112	0.000499071	0.00384285	0.00218015	F2/TNF/IL2/MMP1/C3	5
hsa04915	Estrogen signaling pathway	4/24	138/8112	0.000653976	0.00479582	0.0027208	NOS3/BCL2/ESR1/HSP90AA1	4
hsa04514	Cell adhesion molecules	4/24	149/8112	0.000872468	0.00590089	0.00334774	VCAM1/SELE/CD80/CD86	4
hsa05321	Inflammatory bowel disease	3/24	65/8112	0.000881302	0.00590089	0.00334774	TNF/IFNG/IL2	3
hsa04217	Necroptosis	4/24	159/8112	0.00111202	0.00713543	0.00404813	TNF/IFNG/BCL2/HSP90AA1	4
hsa01524	Platinum drug resistance	3/24	73/8112	0.00123556	0.00761107	0.00431797	BCL2/GSTM1/TP53	3
hsa05133	Pertussis	3/24	76/8112	0.00138845	0.00822391	0.00466565	TNF/NOS2/C3	3
hsa04612	Antigen processing and presentation	3/24	78/8112	0.00149672	0.00853682	0.00484317	TNF/IFNG/HSP90AA1	3
hsa04610	Complement and coagulation cascades	3/24	85/8112	0.001917	0.0105435	0.00598162	F2/F10/C3	3
hsa05167	Kaposi sarcoma-associated herpesvirus infection	4/24	194/8112	0.00231538	0.0122955	0.00697555	TP53/C3/PTGS2/CD86	4
hsa05215	Prostate cancer	3/24	97/8112	0.00279584	0.0142999	0.00811271	BCL2/TP53/HSP90AA1	3
hsa01522	Endocrine resistance	3/24	98/8112	0.00287854	0.0142999	0.00811271	BCL2/TP53/ESR1	3
hsa05146	Amoebiasis	3/24	102/8112	0.00322448	0.0145729	0.00826758	TNF/IFNG/NOS2	3
hsa04151	PI3K-Akt signaling pathway	5/24	354/8112	0.00329111	0.0145729	0.00826758	NOS3/IL2/BCL2/TP53/HSP90AA1	5
hsa04620	Toll-like receptor signaling pathway	3/24	104/8112	0.00340664	0.0145729	0.00826758	TNF/CD80/CD86	3
hsa04625	C-type lectin receptor signaling pathway	3/24	104/8112	0.00340664	0.0145729	0.00826758	TNF/IL2/PTGS2	3
hsa04660	T cell receptor signaling pathway	3/24	104/8112	0.00340664	0.0145729	0.00826758	TNF/IFNG/IL2	3
hsa05014	Amyotrophic lateral sclerosis	5/24	364/8112	0.00371152	0.0154479	0.00876404	TNF/BCL2/NOS2/TP53/GRIA2	5
hsa04726	Serotonergic synapse	3/24	115/8112	0.00452153	0.0183241	0.0103958	SLC6A4/PTGS2/PTGS1	3
hsa05131	Shigellosis	4/24	247/8112	0.0055146	0.0214874	0.0121904	TNF/BCL2/TP53/C3	4
hsa04611	Platelet activation	3/24	124/8112	0.00558116	0.0214874	0.0121904	F2/NOS3/PTGS1	3
hsa04926	Relaxin signaling pathway	3/24	129/8112	0.00622929	0.0233978	0.0132742	NOS3/NOS2/MMP1	3
hsa04210	Apoptosis	3/24	136/8112	0.00720993	0.0264364	0.0149981	TNF/BCL2/TP53	3
hsa05162	Measles	3/24	139/8112	0.00765681	0.0274221	0.0155573	IL2/BCL2/TP53	3
hsa00330	Arginine and proline metabolism	2/24	51/8112	0.0097916	0.0342706	0.0194426	NOS3/NOS2	2
hsa05160	Hepatitis C	3/24	157/8112	0.0106826	0.0365581	0.0207404	TNF/IFNG/TP53	3
hsa05022	Pathways of neurodegeneration - multiple diseases	5/24	476/8112	0.0114327	0.0368371	0.0208987	TNF/BCL2/NOS2/GRIA2/PTGS2	5
hsa04630	JAK-STAT signaling pathway	3/24	162/8112	0.0116301	0.0368371	0.0208987	IFNG/IL2/BCL2	3
hsa05161	Hepatitis B	3/24	162/8112	0.0116301	0.0368371	0.0208987	TNF/BCL2/TP53	3
hsa04923	Regulation of lipolysis in adipocytes	2/24	56/8112	0.0117209	0.0368371	0.0208987	PTGS2/PTGS1	2
hsa05134	Legionellosis	2/24	57/8112	0.0121253	0.037346	0.0211874	TNF/C3	2
hsa04370	VEGF signaling pathway	2/24	59/8112	0.0129524	0.0389302	0.0220862	NOS3/PTGS2	2
hsa05416	Viral myocarditis	2/24	60/8112	0.013375	0.0389302	0.0220862	CD80/CD86	2
hsa05168	Herpes simplex virus 1 infection	5/24	495/8112	0.0133981	0.0389302	0.0220862	TNF/IFNG/BCL2/TP53/C3	5
hsa00590	Arachidonic acid metabolism	2/24	61/8112	0.0138036	0.0393657	0.0223333	PTGS2/PTGS1	2
hsa04621	NOD-like receptor signaling pathway	3/24	184/8112	0.0163687	0.0458324	0.026002	TNF/BCL2/HSP90AA1	3
hsa05204	Chemical carcinogenesis - DNA adducts	2/24	69/8112	0.0174435	0.0479697	0.0272145	GSTM1/PTGS2	2
